# Supplementary material for: The Arabic version of the modified-abbreviated math anxiety scale: Psychometric properties, gender differences, and associations with different forms of anxiety and math achievement
Source: Front Psychol. 2023 Jan 5;13:919764. doi: 10.3389/fpsyg.2022.919764 (PMC9849780; doi:10.3389/fpsyg.2022.919764)
Supplement: Supplementary file 1 [file Table_1.XLSX]

## Sheet: All Data
Gender	Grade	Age	Arts/Science	Nationality	Math_marks	Science Marks		SA01	SA02	SA03	SA04	SA05	SA06	SA07	SA08	SA09	SLA	SEA	TSA		TA01	TA02	TA03	TA04	TA05	TA06R	TA07R	TA08R	TA09R	TA10	TA11	TA12	social_derogation	cognitive_obstruction	physiological_tenseness	TA_Total		GA_01	GA_02	GA_03	GA_04R	GA_05	GA_06	GA_07	GA_08	GA_09	GA_SUM		MA01
1	7	12		1	20	26		3	1	4	4	4	5	5	3	5	22	12	34		3	1	3	5	3	2	4	2	4	4	5	2	15	12	11	38		2	2	3	2	3	2	2	3	2	2.33333		3
1	7	12		1	40	40		1	1	1	1	1	1	1	1	1	5	4	9		1	1	6	1	1	3	3	3	3	6	6	1	10	12	13	35		2	0	1	1	0	0	0	1	0	0.555556		1
1	7	12		1	34	40		1	1	1	1	1	1	2	5	1	6	8	14		3	1	3	3	3	2	3	2	2	1	2	3	13	9	6	28		1	1	1	2	0	0	0	0	0	0.555556		2
1	7	12		1	22	28		3	1	2	4	1	2	2	3	5	14	9	23		1	3	2	3	5	5	2	5	4	6	3	1	14	16	10	40		0	0	1	1	0	1	0	0	0	0.333333		5
1	7	13		1	32	39		3	2	3	2	3	2	3	2	3	14	9	23		2	3	2	3	2	4	5	4	5	3	2	3	12	18	8	38		2	1	0	2	2	3	2	0	2	1.55556		2
1	7	12		1	34	38		1	1	1	1	1	1	1	1	1	5	4	9		1	1	6	6	1	1	6	6	6	6	1	1	15	19	8	42		3	0	0	0	0	0	0	0	0	0.333333		1
1	7	13		1	34	33		3	2	5	1	1	1	4	1	5	18	5	23		1	1	1	1	1	1	2	1	4	5	1	2	5	8	8	21		2	3	0	2	3	1	1	2	1	1.66667		1
1	7	12		1	40	39		1	2	1	4	3	1	2	5	2	7	14	21		1	2	4	1	2	3	2	1	1	4	6	2	10	7	12	29		1	2	0	2	2	0	0	0	1	0.888889		1
1	7	12		1	33	39.5		1	2	4	5	2	5	4	5	3	17	14	31		1	1	1	1	1	1	3	2	3	2	4	1	5	9	7	21		2	1	0	2	0	0	0	0	0	0.555556		5
1	7	11		1	32	34		1	1	1	1	3	2	1	3	1	6	8	14		6	1	3	5	2	3	1	6	4	5	2	4	17	14	11	42		2	3	0	0	2	3	0	3	1	1.55556		1
1	7	13		1	37	38		1	2	1	4	4	1	4	3	4	11	13	24		2	3	2	4	4	5	5	3	6	2	4	2	15	19	8	42		0	1	1	1	0	0	1	0	1	0.555556		1
1	7	12		1	36	38		1	3	1	2	1	2	1	1	1	6	7	13		4	6	1	6	4	6	6	5	1	1	1	1	21	18	3	42		3	0	0	1	1	0	0	2	0	0.777778		2
1	7	13		1	40	40		1	2	1	3	1	1	1	1	1	5	7	12		2	2	3	2	1	6	5	3	2	6	4	4	10	16	14	40		1	2	0	2	1	0	1	1	2	1.11111		1
1	7	12		1	28	34		1	2	1	4	2	1	1	1	4	8	9	17		1	3	3	1	1	1	2	2	1	2	4	4	9	6	10	25		2	2	0	3	1	2	1	1	0	1.33333		1
1	7	11		1	40	39.5		3	2	1	1	2	1	1	3	1	7	8	15		1	1	1	1	6	3	2	1	1	3	4	1	10	7	8	25		3	0	0	1	1	0	1	0	2	0.888889		1
1	7	12		1	38	39.5		1	2	1	1	3	1	1	4	1	5	10	15		1	4	6	6	5	4	5	2	1	6	5	4	22	12	15	49		2	2	1	3	1	0	0	0	2	1.22222		2
1	7	12		1	30	38		1	3	1	2	1	1	2	2	1	6	8	14		1	1	1	3	1	4	5	3	5	3	4	1	7	17	8	32		1	2	0	1	1	0	0	0	2	0.777778		1
1	7	13		1	22	26		2	3	1	4	3	4	3	5	3	13	15	28		6	6	3	1	5	1	1	1	2	5	3	3	21	5	11	37		2	3	2	2	1	0	0	1	1	1.33333		3
1	7	12		1				2	3	1	4	2	1	1	3	2	7	12	19		1	1	2	1	1	4	6	3	3	6	6	5	6	16	17	39		2	1	2	3	1	1	2	2	1	1.66667		2
1	7	12		2				1	4	1	4	2	5	1	3	1	9	13	22		1	1	1	1	1	2	1	2	2	2	2	1	5	7	5	17		1	0	0	0	0	0	0	0	0	0.111111		2
1	7	12		1	39	39		2	4	1	3	2	1	1	3	1	6	12	18		3	4	5	2	4	1	4	2	4	6	4	5	18	11	15	44		2	1	3	1	3	1	1	0	0	1.33333		1
1	7	12		1	39	40		1	4	1	5	1	1	1	3	1	5	13	18		1	6	3	6	6	1	3	1	1	2	2	1	22	6	5	33		3	0	0	1	0	2	1	3	2	1.33333		1
1	7	12		1	28	35		1	3	5	5	3	2	5	3	3	16	14	30		1	1	2	1	1	4	6	1	3	6	6	6	6	14	18	38		0	0	1	3	0	1	0	3	0	0.888889		2
1	7	12		1	38	40		2	4	1	3	1	1	1	3	1	6	11	17		1	1	1	3	1	3	1	5	1	4	1	1	7	10	6	23		1	1	3	2	2	1	1	0	0	1.22222		2
1	7	11		1	30	36		1	1	1	2	2	1	1	2	1	5	7	12		1	1	2	1	1	3	3	3	2	3	3	2	6	11	8	25		2	2	0	2	0	0	1	0	1	0.888889		1
1	7	13		1	35	37		2	2	3	3	4	5	1	1	3	14	10	24		1	1	3	2	1	2	1	2	2	1	1	3	8	7	5	20		1	2	0	2	0	0	0	0	0	0.555556		2
1	7	12		1	38.5	36		1	1	3	2	3	5	3	3	1	13	9	22		1	3	5	1	1	2	2	3	2	1	1	4	11	9	6	26		1	3	1	3	3	2	0	3	2	2		1
1	7	12		1				2	1	2	1	3	1	1	3	1	7	8	15		2	2	2	3	4	4	6	5	4	2	2	4	13	19	8	40		2	1	0	2	1	0	0	1	3	1.11111		5
1	7	12		1	37	37		2	3	1	4	4	2	3	4	2	10	15	25		5	5	6	6	6	4	5	3	4	1	5	1	28	16	7	51		1	2	1	2	2	1	0	0	3	1.33333		1
1	7	12		1	30.5	38		1	1	2	4	3	2	2	4	1	8	12	20		3	5	2	6	2	1	6	3	3	2	2	4	18	13	8	39		1	2	0	1	0	0	0	0	0	0.444444		5
1	7	12		1	40	40		5	2	1	1	1	5	5	5	3	19	9	28		6	3	6	3	4	6	1	4	1	6	6	6	22	12	18	52		3	3	3	2	3	3	3	3	3	2.88889		5
1	7	12		1				1	1	1	2	3	2	1	4	2	7	10	17		4	5	6	4	5	6	6	5	4	5	5	5	24	21	15	60		3	2	2	2	2	2	3	1	1	2		5
1	7	13		1	28.5	30		4	5	1	5	4	2	5	5	3	15	19	34		6	6	5	6	6	1	1	2	2	6	6	6	29	6	18	53		2	3	0	1	3	2	0	1	2	1.55556		5
1	7	12		1				1	2	2	3	3	2	1	2	1	7	10	17		6	6	6	6	6	1	1	1	1	6	6	6	30	4	18	52		2	1	2	0	0	2	1	2	1	1.22222		3
1	7	14		2	40	39.5		1	1	1	4	3	2	2	1	3	9	9	18		4	2	5	2	2	1	1	2	2	6	6	4	15	6	16	37		2	2	3	2	2	0	0	2	2	1.66667		1
1	7	12		1	36	38.5		1	1	1	1	2	2	1	2	2	7	6	13		2	3	2	3	1	1	1	1	1	1	1	1	11	4	3	18		0	1	0	0	0	0	0	1	0	0.222222		1
1	7	12		1	18	14		1	3	1	1	1	1	5	5	5	13	10	23		3	1	6	6	1	3	6	6	3	1	1	6	17	18	8	43		3	3	0	2	1	0	0	2	3	1.55556		5
1	7	12		1	37	15		1	1	2	3	2	1	1	3	3	8	9	17		2	2	3	4	4	3	4	4	3	4	4	5	15	14	13	42		2	1	0	2	1	0	0	0	0	0.666667		2
1	7	12		1	12	13		2	1	1	2	1	2	1	2	1	7	6	13		2	3	4	3	5	5	4	5	4	6	6	6	17	18	18	53		2	1	0	2	1	0	0	0	0	0.666667		2
1	7	11		1	39	39		1	2	1	3	4	3	1	5	3	9	14	23		4	6	5	5	3	5	6	4	5	1	4	2	23	20	7	50		2	1	0	1	1	0	1	2	1	1		1
1	7	12		1	25	39		2	1	1	1	1	1	1	1	1	6	4	10		5	6	6	6	5	6	6	1	3	4	6	4	28	16	14	58		2	2	1	3	1	0	0	1	1	1.22222		1
1	7	13		1	17	28		5	5	5	5	4	3	4	4	2	19	18	37		1	3	3	1	1	1	1	1	1	6	6	6	9	4	18	31		3	1	3	0	3	2	3	3	3	2.33333		1
1	7	12		1	20	20		1	1	1	1	1	1	1	3	1	5	6	11		1	1	3	4	1	2	2	2	2	4	1	1	10	8	6	24		0	2	2	1	1	0	0	0	1	0.777778		1
1	7	12		1	14.5	13.5		3	3	1	4	5	4	5	5	1	14	17	31		5	6	5	6	6	5	1	1	6	6	3	2	28	13	11	52		2	3	3	0	1	3	0	3	2	1.88889		3
1	7	12		1	31	37.5		1	2	1	1	1	3	1	1	1	7	5	12		6	3	1	4	2	3	2	5	5	6	1	4	16	15	11	42		3	3	1	2	2	0	3	3	2	2.11111		3
1	7	12.5		1	37.5	33.5		2	1	2	2	1	1	1	3	1	7	7	14		4	3	1	5	1	3	2	3	1	6	6	6	14	9	18	41		2	1	3	1	2	1	1	1	2	1.55556		2
1	7	12		1	28	35.5		4	2	3	5	2	4	1	1	3	15	10	25		3	2	5	1	2	1	4	3	4	4	6	5	13	12	15	40		2	0	1	0	0	2	1	0	1	0.777778		5
1	7	12		1				3	5	2	4	1	4	1	3	2	12	13	25		3	2	1	3	4	4	1	1	4	6	6	6	13	10	18	41		1	3	3	0	1	3	0	1	2	1.55556		3
1	7	12		1				2	4	3	4	5	3	2	3	4	14	16	30		6	6	6	6	6	3	4	1	3	6	6	6	30	11	18	59		3	3	3	2	3	3	3	2	3	2.77778		5
1	7	11		1	40	40		1	1	2	1	2	2	2	1	5	12	5	17		6	6	6	6	4	4	5	1	1	6	6	6	28	11	18	57		0	0	0	3	0	0	0	0	0	0.333333		5
1	7	12.5		1	40	40		1	1	1	1	1	1	5	1	1	9	4	13		6	6	6	6	6	6	6	6	6	6	6	6	30	24	18	72		3	3	1	3	3	3	3	0	3	2.44444		1
1	7	12		1	40	39		1	1	1	2	1	5	1	5	1	9	9	18		1	1	6	1	1	1	1	1	2	6	1	1	10	5	8	23		1	0	0	3	0	0	1	0	3	0.888889		5
1	7	12		1				1	1	1	2	1	1	1	1	1	5	5	10		1	4	2	1	3	1	1	2	1	4	4	1	11	5	9	25		0	0	0	2	0	0	0	0	0	0.222222		1
1	7	12		1	20	23		3	5	1	5	4	1	2	5	2	9	19	28		1	1	1	1	1	5	3	2	4	6	4	5	5	14	15	34		3	2	3	3	3	3	3	2	2	2.66667		4
1	7	12		1	41	47.5		2	1	2	4	2	5	3	5	1	13	12	25		1	3	1	3	6	2	4	4	4	2	6	3	14	14	11	39		3	3	2	2	2	1	1	2	2	2		3
1	7	12		1	23.5	26		2	3	1	2	1	4	1	5	1	9	11	20		1	4	2	4	5	6	6	5	6	6	6	5	16	23	17	56		3	0	0	1	1	0	3	0	2	1.11111		5
1	7	12		1	20.5	19.5		5	4	1	5	3	1	1	2	1	9	14	23		6	6	6	3	5	4	3	5	6	6	6	6	26	18	18	62		3	3	3	0	2	1	2	1	2	1.88889		2
1	7	12		2	37.5	38		1	1	2	1	5	2	2	2	2	9	9	18		1	1	1	1	1	3	1	1	1	3	4	1	5	6	8	19		1	2	0	2	0	1	0	0	1	0.777778		1
1	7	12		2	40	40		1	1	1	1	1	1	1	1	1	5	4	9		1	1	6	4	1	2	2	2	2	4	1	1	13	8	6	27		1	0	0	0	0	0	0	0	0	0.111111		1
1	7	12		2	39.5	39.5		1	1	1	1	2	5	1	5	3	11	9	20		6	6	6	4	6	6	6	6	6	5	1	2	28	24	8	60		1	3	0	3	0	1	0	2	1	1.22222		1
1	7	12		1	37	40		1	1	1	1	1	1	1	1	1	5	4	9		1	1	1	1	1	1	1	1	1	1	1	1	5	4	3	12		3	1	0	0	0	0	1	0	0	0.555556		1
1	7	12		1	37	35		2	4	1	2	5	5	2	5	1	11	16	27		3	4	2	6	3	3	5	3	4	2	4	2	18	15	8	41		1	2	2	1	1	0	1	2	0	1.11111		3
1	7	13		1	36	37		3	2	1	4	4	1	2	3	2	9	13	22		2	3	2	4	5	3	4	4	6	1	3	2	16	17	6	39		1	1	2	0	3	3	3	2	1	1.77778		2
1	7	13		1	39.5	40		1	4	1	3	1	1	1	1	1	5	9	14		1	1	1	1	1	2	3	3	1	6	6	6	5	9	18	32		3	1	1	2	2	1	2	1	0	1.44444		1
1	7	12		1	20	25		2	1	1	2	2	3	5	2	4	15	7	22		1	1	1	1	1	6	3	4	2	1	1	1	5	15	3	23		2	3	1	3	3	0	1	3	2	2		5
1	7	13		1	40	39.5		1	1	1	1	1	1	1	2	1	5	5	10		1	1	1	1	2	1	1	1	1	1	1	1	6	4	3	13		1	1	0	0	0	3	0	0	0	0.555556		1
1	7	12		1	38.5	30		1	3	1	1	4	4	2	5	3	11	13	24		6	6	4	6	6	6	6	6	6	3	2	1	28	24	6	58		2	3	3	2	1	0	0	3	3	1.88889		1
1	7	12		1	38	38.5		1	1	1	1	1	1	1	3	1	5	6	11		6	1	6	6	2	1	1	1	1	6	1	1	21	4	8	33		2	2	0	1	1	1	0	0	0	0.777778		5
1	7	13		1	30.5	37		1	1	1	1	2	1	1	2	1	5	6	11		1	1	1	1	1	1	1	1	1	1	1	1	5	4	3	12		0	0	0	2	0	0	0	0	0	0.222222		1
1	7	13		1	26	38		2	3	1	2	1	1	2	3	1	7	9	16		4	6	4	2	3	5	5	1	1	6	6	6	19	12	18	49		3	3	3	1	3	2	3	3	3	2.66667		5
1	7	12		1	34.5	33		4	5	1	3	4	1	1	2	1	8	14	22		4	4	5	3	3	6	6	5	4	1	1	4	19	21	6	46		2	1	2	2	0	2	2	1	3	1.66667		4
1	7	12		1	20	20		5	4	5	4	4	5	5	5	4	24	17	41		5	4	5	6	5	6	5	5	5	6	5	5	62	21	16	99		3	2	3	1	3	2	3	3	3	2.55556		5
1	7	12		2	40	40		1	1	1	1	1	1	1	1	1	5	4	9		1	1	1	1	1	1	1	1	1	1	1	1	5	4	3	12		0	0	0	0	1	0	0	0	0	0.111111		1
1	7	12		1	20	20		5	4	4	5	4	5	5	5	5	24	18	42		5	5	4	4	5	4	4	5	4	5	5	5	55	17	15	87		3	3	3	2	3	2	3	3	3	2.77778		4
1	7	12		1	24	20		5	5	5	5	5	5	5	5	5	25	20	45		3	4	4	5	4	3	4	5	3	4	5	4	48	15	13	76		2	3	3	3	3	2	3	2	3	2.66667		5
1	7	13		1	25	27		5	4	5	5	5	5	5	5	5	25	19	44		5	4	4	5	4	6	5	5	5	6	5	5	59	21	16	96		2	2	2	3	2	3	2	3	3	2.44444		5
1	7	12		2	38	39		1	2	1	2	2	1	1	2	1	5	8	13		1	1	1	1	1	1	1	1	1	2	2	2	5	4	6	15		1	0	1	0	0	0	1	0	0	0.333333		1
1	7	12		2	39	40		1	1	1	1	1	1	1	1	1	5	4	9		1	1	2	1	1	2	1	1	1	1	1	1	6	5	3	14		0	1	1	0	1	0	0	0	1	0.444444		1
1	7	12		1	24	27		5	5	5	5	5	5	5	5	5	25	20	45		5	6	5	6	5	5	5	5	4	4	5	4	59	19	13	91		2	3	3	3	2	3	3	3	2	2.66667		4
1	7	13		2	39	40		1	3	1	3	2	1	1	2	1	5	10	15		2	1	1	1	1	1	1	1	1	3	2	3	6	4	8	18		1	0	0	0	0	1	0	0	0	0.222222		1
1	7	12		2	38	40		1	2	1	2	3	1	1	2	1	5	9	14		2	1	2	1	1	1	1	2	1	2	1	2	7	5	5	17		0	0	0	1	0	0	1	0	0	0.222222		1
1	8	13		1	25	23		4	5	5	5	5	3	2	5	2	16	20	36		3	5	6	6	6	5	4	3	2	5	5	3	26	14	13	53		2	2	1	2	2	2	3	2	2	2		4
1	8	13		1				2	4	4	4	4	3	4	5	5	18	17	35		1	1	6	1	1	4	4	3	2	2	2	2	10	13	6	29		2	2	1	2	3	2	1	2	2	1.88889		3
1	8	13		2	40	40		1	1	1	3	4	1	1	3	1	5	11	16		1	1	1	1	1	1	1	1	1	6	6	5	5	4	17	26		0	0	1	0	1	1	0	1	1	0.555556		1
1	8	14		1				1	1	1	1	1	5	1	1	1	9	4	13		1	1	1	1	1	1	1	1	1	1	1	3	5	4	5	14		0	0	0	3	0	0	0	0	0	0.333333		1
1	8	13		1				3	3	1	3	3	3	1	3	3	11	12	23		2	2	2	2	2	2	2	2	2	2	2	2	24	8	6	38		1	1	1	2	1	0	1	1	1	1		2
1	8	13		1				1	1	1	1	1	1	2	1	1	6	4	10		1	1	6	1	3	2	1	2	2	1	1	4	12	7	6	25		1	0	0	0	0	0	0	0	0	0.111111		1
1	8	13		1	38.5	37		1	3	1	3	4	1	1	5	1	5	15	20		1	1	2	1	1	2	2	1	1	5	2	3	6	6	10	22		2	3	2	3	3	1	0	3	3	2.22222		3
1	8	12		1	42	46		1	1	1	2	5	4	4	3	1	11	11	22		3	4	1	2	6	4	4	3	3	6	5	4	16	14	15	45		3	2	0	0	3	3	2	1	3	1.88889		2
1	8	14		1	28.5	21		1	2	1	2	3	4	1	4	1	8	11	19		1	2	2	3	1	2	2	2	2	2	4	4	9	8	10	27		2	0	0	1	1	1	2	0	2	1		1
1	8	13		1				2	2	1	3	2	2	1	5	1	7	12	19		1	2	3	1	1	2	2	2	2	5	5	3	8	8	13	29		3	1	1	2	2	2	2	1	2	1.77778		3
1	8	14		1	33	32		3	2	5	4	1	5	3	4	2	18	11	29		3	1	3	6	3	2	2	2	2	4	6	4	16	8	14	38		3	1	3	1	2	1	1	2	1	1.66667		5
1	8	13		1				1	1	1	1	2	1	1	3	1	5	7	12		2	2	5	4	3	4	4	5	5	1	1	2	16	18	4	38		2	3	1	2	1	0	0	0	1	1.11111		5
1	8	13		1	32	38		4	5	5	5	3	2	1	3	3	15	16	31		1	2	2	3	1	5	3	1	3	3	2	2	9	12	7	28		2	2	1	3	1	0	0	3	3	1.66667		5
1	8	13		1				1	1	1	1	1	1	1	3	1	5	6	11		1	1	6	3	2	3	4	3	4	1	3	1	13	14	5	32		3	3	1	2	0	0	0	1	2	1.33333		3
1	8	14		1				1	1	2	1	1	5	1	1	1	10	4	14		1	1	1	1	1	1	1	1	1	1	1	1	5	4	3	12		0	0	0	3	0	0	0	0	0	0.333333		1
1	8	13		1				1	1	1	1	1	1	1	3	1	5	6	11		1	1	6	3	2	3	4	3	4	1	3	1	13	14	5	32		3	3	1	2	0	0	0	1	2	1.33333		3
1	8	13		1	39.5	36.5		2	4	1	5	4	1	2	3	1	7	16	23		1	2	2	1	2	3	2	1	2	6	2	3	8	8	11	27		0	0	0	3	0	0	0	0	0	0.333333		1
1	8	13		2	38	35		3	2	2	1	3	1	1	2	2	9	8	17		3	2	3	2	1	4	5	5	5	2	3	2	11	19	7	37		3	3	2	2	2	0	0	1	2	1.66667		2
1	8	13		1	15	17		1	3	3	1	3	5	3	2	3	15	9	24		1	2	4	1	1	4	5	4	6	4	5	6	9	19	15	43		3	2	1	1	0	2	0	3	1	1.44444		1
1	8	13		1	27	39		3	2	3	1	4	2	3	5	2	13	12	25		3	1	6	6	4	2	3	5	2	6	5	4	20	12	15	47		3	2	1	1	1	1	0	1	0	1.11111		5
1	8	13		1	14	14		1	1	1	1	2	1	1	1	1	5	5	10		1	1	2	2	1	1	2	1	1	2	2	1	7	5	5	17		2	2	2	1	2	1	0	1	1	1.33333		2
1	8	12		1	37.5	38		2	4	3	2	5	2	4	5	2	13	16	29		3	6	6	2	5	2	4	4	5	4	6	6	22	15	16	53		3	2	3	1	1	0	0	1	3	1.55556		3
1	8	13		1	25	25.5		1	1	1	1	2	2	1	5	1	6	9	15		1	5	5	1	1	1	1	1	1	6	1	1	13	4	8	25		3	1	0	1	1	0	0	0	2	0.888889		5
1	8	13		1	33	30		3	4	2	5	2	4	5	5	2	16	16	32		2	6	5	5	3	3	2	2	2	6	6	5	21	9	17	47		3	0	2	3	3	2	3	3	2	2.33333		3
1	8	12		1	34	34		4	5	2	3	3	3	4	3	5	18	14	32		1	1	1	1	1	2	1	1	1	4	6	5	5	5	15	25		2	3	3	2	3	2	0	3	2	2.22222		2
1	8	13		1	40	39		2	4	1	4	4	3	5	4	2	13	16	29		4	1	6	5	4	1	2	1	1	6	6	5	20	5	17	42		3	1	2	2	2	1	1	0	1	1.44444		2
1	8	13		1	28	22		3	4	1	5	2	4	3	4	3	14	15	29		2	4	3	6	4	3	3	5	4	3	2	5	19	15	10	44		3	3	2	3	2	3	3	3	3	2.77778		4
1	8	13		1	31	46		1	1	1	2	3	2	1	3	1	6	9	15		1	1	1	1	1	1	1	1	1	6	6	6	5	4	18	27		2	3	1	0	3	0	1	2	3	1.66667		5
1	8	14		1				1	2	1	1	2	1	1	3	1	5	8	13		1	1	1	2	3	1	3	1	2	5	2	3	8	7	10	25		1	2	1	2	1	0	0	2	2	1.22222		3
1	8	13		1	33	25.5		1	1	1	4	3	1	4	1	3	10	9	19		1	1	1	1	1	1	1	1	1	1	1	1	5	4	3	12		1	2	0	3	0	0	0	0	0	0.666667		2
1	8	13		1	39	34.5		1	2	3	2	1	3	5	4	2	14	9	23		6	4	3	1	2	5	6	4	2	5	6	1	16	17	12	45		2	0	2	1	2	0	0	0	0	0.777778		1
1	8	14		1	35.5	35.5		1	1	1	1	1	2	3	1	1	8	4	12		1	1	1	1	1	1	1	1	1	1	1	1	5	4	3	12		2	2	1	2	0	1	1	0	0	1		1
1	8	13		1	36	37		1	2	1	1	2	2	1	2	1	6	7	13		2	2	2	1	2	1	2	2	2	2	2	1	9	7	5	21		0	1	1	1	0	0	0	0	0	0.333333		1
1	8	13		1				2	1	1	2	2	4	2	2	1	10	7	17		3	4	2	2	5	2	1	1	1	1	1	1	16	5	3	24		3	2	0	3	3	1	2	1	2	1.88889		2
1	8	13		1				1	2	1	3	2	2	2	1	1	7	8	15		1	1	1	1	1	1	1	3	2	6	6	3	5	7	15	27		3	2	1	1	2	1	1	3	2	1.77778		3
1	8	13		1				2	4	3	4	5	3	2	1	2	12	14	26		1	1	3	2	1	6	6	6	1	5	6	5	8	19	16	43		0	1	3	3	3	3	3	3	3	2.44444		3
1	8	13		1	38	39		2	2	1	2	3	2	2	4	2	9	11	20		3	4	3	6	6	6	6	6	6	3	4	2	22	24	9	55		3	2	3	1	2	2	2	1	2	2		3
1	8	13		1				1	2	2	1	2	2	1	2	1	7	7	14		1	1	2	1	1	2	2	2	2	3	2	2	6	8	7	21		0	0	0	2	0	0	1	0	1	0.444444		1
1	8	13		1	13.5	13		2	1	1	1	1	1	1	1	3	8	4	12		1	1	1	1	1	2	1	1	1	2	2	3	5	5	7	17		1	0	1	1	0	2	1	0	1	0.777778		2
1	8	13		1	9	16		1	1	1	5	2	1	1	2	2	6	10	16		1	1	1	1	2	2	3	2	2	3	5	3	6	9	11	26		2	3	0	2	2	2	0	3	3	1.88889		1
1	8	14		1	39	30		1	3	1	1	4	2	2	4	1	7	12	19		3	2	1	3	2	4	3	2	4	3	3	4	11	13	10	34		2	2	0	1	2	0	0	0	0	0.777778		3
1	8	14		1	37	30		1	1	1	2	2	2	1	4	1	6	9	15		1	1	2	5	2	2	2	2	2	3	1	1	11	8	5	24		2	2	1	2	0	0	0	0	1	0.888889		2
1	8	13		1	12	12.5		1	1	1	2	1	1	1	2	1	5	6	11		1	1	1	1	1	1	1	1	1	2	2	1	5	4	5	14		1	0	0	3	1	0	1	0	0	0.666667		1
1	8	14		2	20	22		2	5	5	4	1	4	1	4	2	14	14	28		2	1	5	4	5	6	1	4	4	5	3	3	17	15	11	43		3	3	2	1	3	1	1	2	3	2.11111		3
1	8	13		1	26.5	23		2	5	3	5	1	5	1	5	3	14	16	30		6	1	2	1	1	3	6	4	1	1	6	1	11	14	8	33		3	3	2	2	3	0	0	0	3	1.77778		1
1	8	13		1	26.5	20		2	5	3	5	3	2	3	5	5	15	18	33		6	1	4	1	1	2	5	3	3	6	6	6	13	13	18	44		3	2	3	3	1	0	0	0	2	1.55556		1
1	8	14		1	34.5	35		2	3	1	2	5	2	1	4	1	7	14	21		1	1	3	2	6	4	6	6	5	1	6	6	13	21	13	47		2	3	0	0	1	0	0	3	0	1		1
1	8	13		1	37	35		1	4	1	5	1	1	1	3	5	9	13	22		1	1	6	2	1	4	5	1	1	6	6	3	11	11	15	37		2	3	0	0	0	0	2	0	1	0.888889		1
1	8	14		1				1	3	1	3	2	3	1	4	1	7	12	19		1	1	1	1	1	4	5	3	5	6	6	1	5	17	13	35		1	1	0	1	0	0	0	2	1	0.666667		3
1	8	13		1	32	33		1	4	1	5	3	4	1	2	3	10	14	24		4	3	2	1	5	3	3	5	3	4	6	6	15	14	16	45		1	2	2	1	1	0	1	2	1	1.22222		1
1	8	14		1	37	38		3	4	3	3	4	2	2	4	1	11	15	26		1	1	4	2	1	1	1	1	1	2	2	1	9	4	5	18		0	1	1	1	0	0	0	0	0	0.333333		3
1	8	13		1	39	38		1	3	2	4	2	1	1	3	1	6	12	18		3	1	1	2	1	1	1	1	1	6	6	4	8	4	16	28		1	2	1	1	0	0	0	0	0	0.555556		1
1	8	13		1				4	3	3	4	3	3	4	2	4	18	12	30		4	2	4	5	3	4	3	1	2	6	5	4	18	10	15	43		0	1	0	1	0	0	1	1	2	0.666667		3
1	8	13		1	28.5	25		3	5	2	5	1	5	1	5	3	14	16	30		6	1	2	1	1	3	6	4	1	1	6	1	11	14	8	33		3	3	2	2	0	0	0	1	3	1.55556		1
1	8	13		1				2	3	1	1	3	1	1	2	1	6	9	15		1	1	1	1	1	2	3	2	2	4	4	3	5	9	11	25		1	2	2	2	2	2	2	2	2	1.88889		1
1	8	13		1	33	37		3	1	3	5	5	1	1	4	2	10	15	25		1	1	1	1	4	4	5	1	3	6	3	2	8	13	11	32		1	2	0	1	3	3	3	1	2	1.77778		1
1	8	14		1	26.5	18		2	5	3	5	3	2	3	5	5	15	18	33		6	1	4	1	2	5	4	5	2	2	3	1	14	16	6	36		2	3	2	0	1	3	2	1	1	1.66667		4
1	8	13		1	28.5	24		3	4	3	5	3	2	3	5	5	16	17	33		6	1	3	1	1	2	3	1	1	1	2	2	12	7	5	24		2	2	3	1	0	0	0	0	0	0.888889		3
1	8	13		1				2	2	1	3	4	1	1	5	1	6	14	20		5	6	6	5	5	1	4	3	3	5	4	2	27	11	11	49		1	2	0	1	1	0	0	0	0	0.555556		2
1	8	13		1	34	38.5		3	2	4	3	4	3	4	3	2	16	12	28		1	3	4	3	5	2	1	2	3	3	4	5	16	8	12	36		2	3	1	0	2	1	2	2	1	1.55556		1
1	8	14		2	39	40		5	5	5	5	5	5	5	5	5	25	20	45		3	3	2	1	1	1	1	1	1	6	6	1	10	4	13	27		1	3	2	3	2	3	3	1	1	2.11111		3
1	8	13		1				5	4	5	3	2	1	4	2	5	20	11	31		3	1	2	4	2	4	3	4	3	3	4	2	12	14	9	35		2	1	0	2	1	2	0	0	1	1		2
1	8	13		1	31	34		1	1	1	1	2	1	1	3	1	5	7	12		1	2	1	6	1	1	1	4	3	6	4	1	11	9	11	31		2	3	0	3	2	3	3	3	3	2.44444		1
1	8	13		1	34	33		1	1	1	1	2	1	1	2	1	5	6	11		2	2	1	3	2	2	2	2	2	4	2	4	10	8	10	28		1	0	3	2	1	1	0	1	0	1		1
1	8	13		1	38	38		2	5	1	3	4	2	5	4	2	12	16	28		1	2	6	4	1	1	1	3	2	6	4	3	14	7	13	34		3	2	1	3	2	3	1	3	3	2.33333		1
1	8	13		1	25	22		1	5	1	5	5	1	1	5	1	5	20	25		2	1	2	1	1	3	6	3	1	6	6	5	7	13	17	37		1	0	2	3	0	1	0	0	0	0.777778		1
1	8	13		1				2	3	1	4	2	2	3	1	1	9	10	19		1	2	5	2	5	4	3	4	2	4	4	6	15	13	14	42		1	2	1	2	0	0	1	0	1	0.888889		4
1	8	14		1	37.5	38.5		2	5	1	4	3	5	5	5	1	14	17	31		1	1	1	1	2	1	4	1	1	3	2	1	6	7	6	19		1	0	0	3	1	0	0	0	0	0.555556		1
1	8	13		1	20	25.5		2	1	5	2	3	4	1	1	3	15	7	22		6	5	6	6	1	6	5	5	6	1	1	6	24	22	8	54		3	2	0	3	3	0	2	1	2	1.77778		5
1	8	14		2	40	39.5		2	1	1	1	2	1	1	1	1	6	5	11		4	3	2	3	3	1	1	1	1	2	2	1	15	4	5	24		1	1	1	2	0	0	0	0	0	0.555556		1
1	8	13		1	38	39		1	2	1	1	3	1	4	5	1	8	11	19		6	6	4	6	6	6	6	6	1	6	6	3	28	19	15	62		2	3	3	3	0	2	0	0	3	1.77778		1
1	8	13		1	39.5	38.5		1	2	1	3	2	1	1	3	1	5	10	15		3	2	3	4	4	3	3	2	2	5	5	3	16	10	13	39		2	1	1	2	2	1	0	1	1	1.22222		1
1	8	13		1	39	30		2	1	2	3	4	5	4	5	3	16	13	29		1	3	1	1	1	2	2	3	1	5	1	1	7	8	7	22		1	2	3	2	3	1	1	3	2	2		3
1	8	13		1	30.5	31		2	3	1	4	5	4	2	5	3	12	17	29		1	3	3	2	2	2	3	4	3	1	1	1	11	12	3	26		1	1	0	2	0	0	0	0	0	0.444444		5
1	8	13		1	37.5	38.5		1	3	1	3	2	4	1	2	1	8	10	18		1	1	3	2	1	4	3	1	2	4	3	3	8	10	10	28		3	3	2	3	3	3	3	2	3	2.77778		1
1	8	13		1	31.5	35		1	1	1	2	3	5	4	5	2	13	11	24		1	6	3	1	6	4	5	4	5	3	4	6	17	18	13	48		2	0	0	2	2	1	0	0	0	0.777778		3
1	8	13		1	20	30		1	5	1	3	5	5	1	5	1	9	18	27		1	5	3	6	4	6	3	5	1	6	6	6	19	15	18	52		3	2	0	0	2	2	0	3	3	1.66667		5
1	8	13		1	32	36		1	3	1	1	3	2	2	4	1	7	11	18		2	4	1	2	1	4	1	1	2	6	1	1	10	8	8	26		1	2	3	2	0	0	0	1	2	1.22222		1
1	8	13		1	22	28		5	5	5	5	5	5	3	5	5	23	20	43		4	4	4	6	4	4	6	5	2	6	6	6	22	17	18	57		1	0	1	3	3	3	3	3	3	2.22222		3
1	8	13		2	38	36.5		1	3	1	3	1	1	4	3	1	8	10	18		3	1	3	3	2	3	3	3	2	4	1	5	12	11	10	33		1	1	2	0	3	2	3	2	3	1.88889		1
1	8	13		1	31.5	31.5		2	3	1	1	1	4	3	3	2	12	8	20		2	1	1	4	2	3	5	3	4	5	2	1	10	15	8	33		1	0	0	2	0	0	2	0	2	0.777778		2
1	8	13		1	40	36		1	3	1	1	1	1	1	1	1	5	6	11		1	1	1	1	1	1	1	1	1	6	6	1	5	4	13	22		1	0	0	3	0	0	0	1	0	0.555556		1
1	8	13		1	35	38.5		1	5	5	4	1	5	1	2	4	16	12	28		6	6	4	2	6	4	3	2	3	6	4	2	24	12	12	48		2	1	0	2	1	1	0	1	2	1.11111		2
1	8	13		1	30	31		1	4	1	4	1	3	1	5	1	7	14	21		1	3	1	3	4	6	5	6	3	6	6	6	12	20	18	50		2	3	2	3	3	2	2	2	2	2.33333		1
1	8	13		1	24	30		1	1	1	1	1	1	1	1	1	5	4	9		1	1	1	1	1	1	1	1	1	1	1	2	5	4	4	13		0	3	0	3	2	0	2	2	2	1.55556		1
1	8	13		1	25	35		1	1	1	1	1	1	1	1	1	5	4	9		1	1	1	1	1	1	1	1	1	1	1	2	5	4	4	13		0	3	0	3	2	2	3	2	2	1.88889		1
1	8	13		1	34	36		4	5	3	5	3	3	4	5	2	16	18	34		3	6	4	6	4	4	6	3	4	6	6	6	23	17	18	58		3	3	2	3	2	2	2	1	2	2.22222		4
1	8	13		1	35	32		3	5	1	5	5	5	5	5	3	17	20	37		1	6	6	6	6	6	6	4	5	6	6	6	25	21	18	64		2	3	1	1	1	0	0	0	1	1		5
1	8	12		1	38.5	37.5		2	1	1	4	4	1	1	3	1	6	12	18		3	5	5	2	4	1	2	1	1	6	5	3	19	5	14	38		2	2	3	2	1	2	2	1	2	1.88889		3
1	8	13		1	39.5	39.5		1	3	2	2	3	1	1	3	1	6	11	17		4	1	3	3	3	4	5	4	4	6	5	4	14	17	15	46		1	0	0	3	0	0	1	1	1	0.777778		1
1	8	14		1	37.5	35		2	2	1	1	3	1	2	4	1	7	10	17		3	3	3	5	2	5	4	4	4	4	5	1	16	17	10	43		1	0	0	3	0	1	1	0	1	0.777778		4
1	8	13		1	39	32		2	4	1	3	3	1	1	4	1	6	14	20		4	6	5	3	6	4	4	2	2	6	6	5	24	12	17	53		3	3	1	3	3	3	3	3	3	2.77778		2
1	8	13		1	37	39.5		2	2	1	3	4	5	4	5	1	13	14	27		1	1	1	1	1	2	1	1	1	4	6	3	5	5	13	23		2	2	1	2	2	0	0	0	0	1		3
1	8	13		1	31.5	31.5		1	5	1	3	4	1	1	5	1	5	17	22		6	6	6	6	6	2	1	4	2	6	6	6	30	9	18	57		3	2	3	0	2	2	3	3	3	2.33333		2
1	8	14		1	30	32		4	5	3	5	5	3	4	5	3	17	20	37		5	4	5	4	5	5	5	4	5	6	6	6	23	19	18	60		3	2	2	2	2	2	3	2	2	2.22222		4
1	8	14		1	28	30		5	4	4	4	5	5	5	4	4	23	17	40		5	4	5	5	4	4	6	5	6	5	4	6	23	21	15	59		1	2	2	2	3	2	2	1	2	1.88889		3
1	8	13		1	32	34		5	4	5	5	5	4	4	5	4	22	19	41		5	6	4	5	6	5	4	5	5	5	5	6	26	19	16	61		2	3	2	2	2	2	2	2	2	2.11111		3
1	8	14		1	27	25		4	4	3	4	4	4	3	5	4	18	17	35		5	5	6	5	4	4	5	4	4	5	5	4	25	17	14	56		3	2	2	2	1	2	2	2	2	2		4
1	8	14		1	22	20		3	5	4	5	5	4	3	5	3	17	20	37		5	4	5	6	5	5	4	3	3	6	5	5	25	15	16	56		2	2	2	3	2	3	1	2	2	2.11111		5
1	9	14		1	36.5	36.5		5	5	5	5	5	5	5	5	5	25	20	45		1	1	1	1	1	1	1	1	1	1	1	1	5	4	3	12		1	0	0	3	0	0	0	0	0	0.444444		1
1	9	15		1	39	40		1	1	2	3	3	2	1	4	1	7	11	18		1	2	1	1	1	2	1	1	1	2	6	1	6	5	9	20		1	1	0	1	0	0	0	0	1	0.444444		1
1	9	14		1	19.5	25		2	4	1	3	3	2	3	4	2	10	14	24		6	6	5	3	5	2	3	2	2	4	4	3	25	9	11	45		1	1	1	0	1	1	0	1	1	0.777778		1
1	9	14		1	37	36		2	3	1	3	2	2	2	1	2	9	9	18		1	1	2	4	4	4	4	4	4	4	4	4	12	16	12	40		1	0	0	1	0	0	1	0	1	0.444444		1
1	9	14		1	35.5	35.5		2	1	1	1	2	2	1	3	1	7	7	14		1	1	2	1	1	2	1	1	1	1	5	4	6	5	10	21		1	2	2	1	0	1	2	2	1	1.33333		2
1	9	14		1	49.5	42		2	3	1	3	1	2	2	3	1	8	10	18		1	2	1	3	3	3	2	1	3	3	5	2	10	9	10	29		2	2	2	2	0	1	2	2	2	1.66667		3
1	9	14		1	36	31		1	2	1	2	1	1	1	1	1	5	6	11		2	4	1	3	3	5	4	5	5	6	6	4	13	19	16	48		1	1	2	2	0	0	0	0	0	0.666667		1
1	9	14		1	30	32		1	1	1	1	2	3	2	2	2	9	6	15		1	1	2	2	1	5	4	3	3	6	5	4	7	15	15	37		0	1	2	0	0	1	2	3	0	1		1
1	9	14		1	37	33		3	4	5	4	1	3	2	2	4	17	11	28		1	2	4	4	2	4	3	2	4	5	6	4	13	13	15	41		2	1	0	1	1	0	2	1	0	0.888889		2
1	9	14		1	34	34		1	3	4	2	4	2	3	5	3	13	14	27		1	2	1	3	3	4	3	4	5	5	6	5	10	16	16	42		2	3	2	1	3	1	2	3	2	2.11111		4
1	9	14		1	30.5	30.5		2	2	1	2	2	2	2	3	2	9	9	18		3	3	2	4	3	4	3	4	5	3	2	3	15	16	8	39		1	0	0	3	0	0	0	0	0	0.444444		4
1	9	13		1				4	5	4	5	3	2	2	3	2	14	16	30		1	1	5	5	4	3	3	2	2	6	3	4	16	10	13	39		2	2	3	1	1	3	1	2	1	1.77778		4
1	9	15		1	37	37		1	2	1	2	2	1	2	2	1	6	8	14		1	2	2	2	2	2	1	1	2	1	2	1	9	6	4	19		1	2	0	3	2	0	1	1	0	1.11111		2
1	9	15		1				1	3	1	4	3	1	1	5	1	5	15	20		2	6	3	5	2	3	2	2	4	6	6	4	18	11	16	45		1	1	0	3	2	0	0	1	0	0.888889		5
1	9	14		1				2	2	2	3	2	2	1	3	1	8	10	18		2	2	4	2	2	5	5	6	4	5	2	2	12	20	9	41		0	1	3	1	1	0	2	1	2	1.22222		2
1	9	14		1	24	26		1	2	2	4	2	2	1	1	3	9	9	18		4	4	3	4	5	4	5	4	4	4	5	3	20	17	12	49		2	2	2	0	2	1	2	2	3	1.77778		4
1	9	14		1				2	3	1	4	3	1	1	4	3	8	14	22		4	5	6	4	5	6	6	6	6	2	3	6	24	24	11	59		3	2	2	2	2	2	3	3	3	2.44444		5
1	9	15		1	36	33		2	2	1	3	2	1	1	2	1	6	9	15		2	3	1	3	4	3	3	5	3	3	3	5	13	14	11	38		2	1	2	2	1	0	1	1	2	1.33333		2
1	9	14		1	29.5	30		2	4	1	5	4	2	1	4	1	7	17	24		1	1	2	4	3	2	1	1	1	5	2	3	11	5	10	26		2	2	2	2	2	2	2	0	2	1.77778		2
1	9	14		1	40	39		1	3	1	3	2	1	1	2	1	5	10	15		1	1	4	4	2	1	1	1	1	1	2	1	12	4	4	20		1	3	3	2	1	1	1	3	2	1.88889		1
1	9	15		1	27	23		5	5	5	4	3	2	5	3	4	21	15	36		1	1	1	2	1	1	1	1	2	3	4	2	6	5	9	20		1	2	0	2	2	1	0	0	0	0.888889		3
1	9	14		1	40	39.5		1	1	1	2	1	2	1	3	1	6	7	13		6	2	6	1	5	1	4	1	1	6	6	4	20	7	16	43		3	1	2	3	1	0	0	0	0	1.11111		1
1	9	14		1	40	37		1	2	1	2	2	1	1	3	2	6	9	15		1	1	1	1	1	1	3	2	1	6	5	5	5	7	16	28		2	1	0	1	0	0	1	0	0	0.555556		2
1	9	14		1	35.5	35.5		1	3	1	3	2	4	1	3	1	8	11	19		1	1	1	2	1	1	4	3	4	2	2	1	6	12	5	23		1	0	0	1	0	0	0	0	0	0.222222		2
1	9	14		1	32.5	35		1	3	1	1	4	1	1	3	1	5	11	16		3	1	1	1	1	1	3	3	1	5	6	4	7	8	15	30		2	2	0	2	2	2	2	1	3	1.77778		1
1	9	14		1	40	39.5		1	3	1	3	2	1	2	3	1	6	11	17		3	2	5	4	2	4	1	1	1	6	4	2	16	7	12	35		2	1	1	2	2	0	0	2	3	1.44444		1
1	9	14		1	25.5	22		1	2	1	4	5	1	3	5	1	7	16	23		4	1	1	5	6	2	4	1	3	1	3	2	17	10	6	33		1	2	2	0	1	2	3	2	2	1.66667		1
1	9	15		2	40	40		1	1	1	1	2	1	1	1	1	5	5	10		2	1	1	1	1	1	2	1	1	5	3	1	6	5	9	20		2	2	0	1	0	0	0	0	0	0.555556		1
1	9	14		1	40	40		1	2	1	2	2	1	1	3	1	5	9	14		1	1	1	1	1	5	3	1	1	5	6	4	5	10	15	30		2	2	1	2	0	0	0	2	0	1		1
1	9	14		1	30	20		5	5	5	5	4	4	5	5	4	23	19	42		2	1	2	4	6	1	1	1	1	1	6	4	15	4	11	30		3	3	3	1	2	0	0	0	3	1.66667		3
1	9	14		1	38.5	40		2	2	3	2	1	3	2	1	4	14	6	20		1	1	1	3	1	2	1	2	1	3	2	1	7	6	6	19		1	0	0	1	1	0	1	0	0	0.444444		1
1	9	14		1	31	33		2	3	1	2	2	1	1	3	1	6	10	16		2	1	1	2	2	2	3	2	2	1	2	1	8	9	4	21		3	1	1	1	1	1	0	1	1	1.11111		2
1	9	14		1	30	30		1	1	1	1	2	2	1	1	1	6	5	11		3	1	3	3	3	1	1	1	1	2	2	1	13	4	5	22		2	1	2	2	1	0	1	1	1	1.22222		1
1	9	15		1				1	2	1	2	1	3	1	3	1	7	8	15		4	1	2	5	3	3	3	2	3	2	3	1	15	11	6	32		1	1	0	3	1	1	3	1	2	1.44444		1
1	9	14		1	20	20		2	1	1	1	3	1	1	2	2	7	7	14		1	1	2	2	3	2	4	3	1	6	6	6	9	10	18	37		3	3	3	3	3	3	3	3	3	3		1
1	9	14		1	38	39.5		1	1	1	2	3	1	1	4	2	6	10	16		1	1	3	6	1	1	4	1	1	6	3	3	12	7	12	31		3	3	2	3	3	3	1	2	3	2.55556		2
1	9	14		1	37	32		3	4	1	2	1	2	5	1	1	12	8	20		1	1	2	2	2	4	3	3	4	1	1	2	8	14	4	26		1	1	0	2	0	0	0	0	1	0.555556		3
1	9	13		1	38	36.5		3	5	1	5	5	4	3	5	5	16	20	36		1	2	3	3	1	6	5	5	3	6	6	5	10	19	17	46		3	2	3	1	1	1	1	2	3	1.88889		2
1	9	16		1				3	3	3	4	3	5	3	5	5	19	15	34		6	4	5	6	4	3	2	2	3	5	6	6	25	10	17	52		2	1	3	2	2	2	3	2	3	2.22222		3
1	9	15		1	40	39		1	1	1	2	2	1	1	3	1	5	8	13		1	1	3	2	1	1	1	1	1	1	3	1	8	4	5	17		1	1	1	1	0	0	0	0	0	0.444444		1
1	9	15		1	22	30		1	3	1	4	3	1	1	5	1	5	15	20		1	1	2	1	1	4	6	2	3	6	5	4	6	15	15	36		3	2	0	1	1	0	0	2	1	1.11111		2
1	9	14		1	35	32		5	5	2	5	3	2	1	3	2	12	16	28		1	4	1	4	4	4	2	2	5	6	2	5	14	13	13	40		1	2	3	1	1	2	0	3	1	1.55556		4
1	9	14		1	26.5	26.5		4	3	2	5	4	3	4	5	3	16	17	33		2	4	2	5	5	2	1	4	2	3	4	3	18	9	10	37		1	3	2	1	1	2	0	2	3	1.66667		4
1	9	14		1	39	36		1	2	3	3	4	3	2	3	5	14	12	26		1	6	6	6	6	1	3	3	3	2	2	4	25	10	8	43		1	1	1	2	0	1	1	1	2	1.11111		1
1	9	14		1	31	35		1	4	1	3	4	2	1	4	1	6	15	21		6	6	5	2	5	5	5	1	1	1	1	1	24	12	3	39		2	2	2	2	1	0	0	2	2	1.44444		1
1	9	14		1	29	31.5		1	1	1	1	1	2	1	2	1	6	5	11		1	1	2	1	1	1	1	1	2	2	2	2	6	5	6	17		1	2	1	2	0	0	0	1	1	0.888889		2
1	9	14		1	40	40		1	2	1	2	1	1	1	3	1	5	8	13		6	6	3	2	6	1	2	1	1	6	6	3	23	5	15	43		3	3	1	1	1	1	3	2	2	1.88889		1
1	9	14		1				1	4	1	2	4	2	1	5	1	6	15	21		6	6	5	2	2	5	4	5	3	6	6	6	21	17	18	56		3	2	3	3	3	3	3	2	3	2.77778		4
1	9	15		1	32.5	36		1	3	1	1	2	3	1	4	1	7	10	17		2	2	1	3	3	1	1	1	1	3	2	1	11	4	6	21		2	2	0	2	0	1	0	1	1	1		2
1	9	14		1	32	31		1	4	3	3	5	2	3	5	1	10	17	27		1	1	1	1	3	3	4	3	4	1	2	1	7	14	4	25		1	2	3	3	0	2	0	0	0	1.22222		5
1	9	14		1	38.5	36		2	3	1	4	3	3	2	3	1	9	13	22		1	1	3	1	1	4	3	2	1	5	3	2	7	10	10	27		2	1	0	0	1	0	1	0	1	0.666667		1
1	9	14		1	34.5	38		3	2	1	2	2	5	1	1	1	11	7	18		1	3	1	6	4	4	3	5	5	4	2	5	15	17	11	43		2	3	1	3	2	3	2	2	2	2.22222		5
1	9	14		1	27.5	28		3	2	1	2	3	1	1	2	1	7	9	16		2	6	3	4	3	6	6	5	4	5	4	5	18	21	14	53		2	3	3	3	1	2	1	2	3	2.22222		2
1	9	14		1	38	36		3	1	1	3	4	3	2	5	1	10	13	23		1	3	1	3	1	1	2	2	1	6	3	2	9	6	11	26		1	2	0	3	1	0	2	1	2	1.33333		1
1	9	14		1	40	39.5		1	1	1	2	2	3	1	2	1	7	7	14		1	1	2	1	1	1	1	1	1	1	1	1	6	4	3	13		2	2	1	2	0	0	0	0	0	0.777778		1
1	9	14		1	39	40		1	4	1	5	1	1	1	3	1	5	13	18		6	1	2	2	4	1	1	1	1	6	6	4	15	4	16	35		0	2	0	2	2	0	1	0	1	0.888889		1
1	9	14		1	30	21		1	2	4	2	4	3	5	1	4	17	9	26		1	4	2	6	4	1	4	3	6	5	2	5	17	14	12	43		1	0	1	2	2	1	2	1	0	1.11111		1
1	9	14		1	38.5	39		1	3	1	4	3	1	1	2	1	5	12	17		1	1	1	1	1	2	4	1	1	3	1	2	5	8	6	19		0	0	0	3	0	0	0	2	1	0.666667		1
1	9	14		1	38.5	39.5		1	3	1	1	1	1	2	2	1	6	7	13		1	1	1	1	1	1	1	1	1	6	3	1	5	4	10	19		3	3	0	2	1	0	3	3	2	1.88889		1
1	9	14		1	38	39		1	1	1	1	1	1	1	1	1	5	4	9		1	1	1	1	1	3	3	2	1	2	1	1	5	9	4	18		0	0	0	1	1	0	0	1	0	0.333333		2
1	9	14		1				1	2	1	1	1	1	1	1	1	5	5	10		1	1	1	2	1	1	2	2	2	2	3	3	6	7	8	21		2	1	3	3	0	0	1	2	2	1.55556		2
1	9	14		1	29.5	27		1	4	3	2	1	3	3	4	1	11	11	22		1	1	2	5	4	3	3	1	1	6	1	3	13	8	10	31		2	1	0	1	0	2	3	1	2	1.33333		1
1	9	14		1	40	38		1	2	1	1	1	1	3	1	1	7	5	12		1	1	2	1	1	1	1	1	1	2	1	1	6	4	4	14		1	0	0	2	0	0	0	0	0	0.333333		1
1	9	14		1	30	34		2	5	1	5	4	3	2	5	1	9	19	28		1	4	6	4	2	1	1	1	1	6	6	6	17	4	18	39		3	2	2	3	2	3	3	3	3	2.66667		1
1	9	14		1	37	37		2	4	1	3	4	1	1	5	1	6	16	22		1	4	5	1	1	4	2	3	1	6	6	6	12	10	18	40		2	3	2	3	2	1	2	1	2	2		3
1	9	14		1	38.5	38.5		2	4	5	1	3	2	1	1	2	12	9	21		1	1	1	1	1	1	4	3	2	6	6	3	5	10	15	30		2	3	0	2	1	0	0	1	0	1		1
1	9	14		1	30	30		4	5	2	5	4	3	2	5	2	13	19	32		2	6	1	5	6	2	1	1	1	6	6	3	20	5	15	40		3	3	1	3	2	0	0	3	3	2		4
1	9	14		1	30	26		3	1	1	3	2	1	1	1	1	7	7	14		6	6	6	6	6	1	1	1	1	1	1	1	30	4	3	37		2	0	1	2	1	0	0	0	0	0.666667		1
1	9	14		1				3	2	1	2	3	2	2	4	2	10	11	21		6	6	4	3	3	3	6	2	5	4	4	4	22	16	12	50		3	3	3	1	1	0	0	2	3	1.77778		1
1	9	14		1	29	27		3	2	1	3	4	2	1	3	1	8	12	20		2	4	3	2	5	3	2	3	1	4	4	2	16	9	10	35		1	0	0	1	1	0	1	1	2	0.777778		4
1	9	14		1				4	5	5	4	4	3	3	4	3	18	17	35		3	1	2	1	1	2	2	1	1	3	4	3	8	6	10	24		1	2	1	1	2	1	0	0	0	0.888889		3
1	9	14		1				1	4	1	4	2	5	4	2	5	16	12	28		1	1	1	1	2	6	2	2	6	6	5	6	6	16	17	39		1	2	0	2	0	0	0	1	2	0.888889		1
1	9	15		2	40	39.5		1	1	1	2	2	2	1	2	2	7	7	14		6	6	6	5	6	1	2	1	1	2	3	1	29	5	6	40		0	1	0	2	1	0	0	0	0	0.444444		1
1	9	14		1	35.5	36.5		1	3	1	3	1	2	1	1	1	6	8	14		3	3	1	1	2	2	1	1	2	5	3	1	10	6	9	25		1	2	0	1	0	0	0	2	0	0.666667		1
1	9	14		1				1	2	1	2	1	3	1	1	1	7	6	13		1	1	1	1	1	1	2	1	1	6	2	1	5	5	9	19		1	0	0	2	0	0	0	0	0	0.333333		1
1	9	15		1	27	26		3	4	5	1	1	4	3	3	1	16	9	25		1	1	1	1	1	3	3	1	2	5	5	4	5	9	14	28		1	2	3	2	3	1	0	1	0	1.44444		1
1	9	14		1	34	34.5		3	2	1	2	3	2	1	4	5	12	11	23		5	6	6	6	4	5	3	1	6	4	2	6	27	15	12	54		3	3	2	1	2	1	2	3	3	2.22222		5
1	9	17		1	25	27		3	2	1	1	1	2	3	3	3	12	7	19		1	1	1	1	1	3	3	3	2	6	6	4	5	11	16	32		1	2	3	2	3	1	0	1	0	1.44444		1
1	9	14		1	39	37		1	2	1	1	1	5	1	1	1	9	5	14		6	6	6	6	6	1	1	1	1	5	6	5	30	4	16	50		2	2	3	1	2	1	1	2	1	1.66667		1
1	9	14		1	38.5	38.5		1	3	1	1	5	1	1	2	1	5	11	16		1	1	1	1	1	2	1	2	2	4	3	2	5	7	9	21		1	0	0	3	0	0	0	0	0	0.444444		1
1	9	13		1	40	38		1	3	1	3	2	2	1	4	2	7	12	19		1	6	6	1	1	6	3	4	5	6	6	4	15	18	16	49		3	2	3	1	2	2	0	1	1	1.66667		3
1	9	13		1				2	2	1	2	3	1	3	2	1	8	9	17		4	3	4	1	4	2	3	4	3	2	5	4	16	12	11	39		1	1	1	1	1	2	1	1	0	1		3
1	9	14		1	30.5	32.5		4	3	1	2	3	2	2	2	1	10	10	20		1	2	2	4	2	4	2	4	2	3	1	4	11	12	8	31		0	1	1	1	0	1	2	0	1	0.777778		3
1	9	14		1	36	34		2	1	5	3	4	1	5	1	5	18	9	27		1	1	1	1	6	1	1	1	6	6	6	6	10	9	18	37		3	3	0	3	0	0	0	0	2	1.22222		3
1	9	14		1	22	25		1	5	1	5	4	1	3	3	1	7	17	24		1	2	6	1	1	1	1	1	1	5	6	4	11	4	15	30		3	3	2	1	3	2	1	0	1	1.77778		5
1	9	14		1	38	36		1	2	1	2	3	1	1	2	1	5	9	14		2	3	1	2	6	5	4	4	5	2	2	2	14	18	6	38		1	1	1	3	0	0	0	0	0	0.666667		1
1	9	15		1	40	38.5		1	3	1	3	3	1	1	5	1	5	14	19		1	1	3	1	1	1	1	1	1	6	4	3	7	4	13	24		0	0	3	2	0	0	0	1	1	0.777778		1
1	9	14		1	37.5	38.5		1	2	1	2	3	1	1	2	1	5	9	14		2	3	1	2	6	3	4	4	3	2	2	2	14	14	6	34		1	1	1	3	0	0	0	0	0	0.666667		1
1	9	14		1	38.5	34		3	4	2	4	4	2	1	4	4	12	16	28		2	3	2	1	2	3	4	3	2	1	2	2	10	12	5	27		2	2	1	2	1	0	0	0	0	0.888889		3
1	9	13		1	38	34		3	2	1	4	2	1	1	5	1	7	13	20		1	4	6	1	4	2	2	3	2	3	2	1	16	9	6	31		2	2	1	0	2	0	2	0	0	1		2
1	9	14		1	37	39.5		3	3	1	4	3	1	2	4	2	9	14	23		3	4	4	2	4	1	1	1	1	3	3	2	17	4	8	29		2	1	2	2	1	0	0	0	0	0.888889		3
1	9	14		1	37	26.5		1	2	1	1	2	2	1	2	1	6	7	13		3	1	1	1	2	1	1	1	1	1	2	1	8	4	4	16		1	1	0	2	0	1	2	1	2	1.11111		1
1	9	14		1	36	37.5		1	1	1	3	4	1	1	5	1	5	13	18		1	1	2	1	1	2	3	2	1	6	6	2	6	8	14	28		2	1	0	2	0	0	0	0	1	0.666667		2
1	9	15		1	38.5	37.5		1	2	1	3	3	3	2	4	2	9	12	21		1	1	2	2	2	3	2	2	3	6	4	5	8	10	15	33		2	2	1	2	0	0	1	0	2	1.11111		1
1	9	14		1	33	34.5		2	1	1	3	3	2	3	5	2	10	12	22		1	2	1	2	4	1	3	5	1	4	4	2	10	10	10	30		2	2	2	2	1	0	0	0	1	1.11111		2
1	9	14		1				1	2	1	2	2	3	1	2	1	7	8	15		1	1	2	1	1	5	5	3	3	5	4	4	6	16	13	35		1	1	2	3	3	1	2	1	2	1.77778		2
1	9	14		1	39	40		1	1	1	1	2	3	1	4	1	7	8	15		6	5	5	6	5	4	1	2	1	4	5	6	27	8	15	50		0	1	0	1	0	1	0	1	0	0.444444		1
1	9	15		2	37	33		1	1	1	1	1	1	2	1	1	6	4	10		6	6	6	6	6	1	1	1	2	1	1	1	30	5	3	38		2	0	0	1	0	0	0	0	0	0.333333		1
1	9	14		1	30	34		3	5	4	5	5	4	4	5	3	18	20	38		5	6	5	5	5	4	4	3	4	5	6	5	26	15	16	57		2	2	3	2	2	2	3	2	2	2.22222		4
1	9	14		1	32	29		4	5	4	4	5	4	5	5	4	21	19	40		6	6	6	5	6	5	4	5	4	6	5	6	29	18	17	64		2	1	2	3	2	2	3	2	2	2.11111		4
1	9	14		1	27	25		3	5	4	5	5	4	5	4	4	20	19	39		5	4	5	5	4	4	3	4	5	6	5	5	23	16	16	55		2	2	2	3	2	2	1	2	2	2		5
1	9	14		1	24	22		5	5	4	4	5	4	4	5	4	21	19	40		5	4	5	5	5	4	4	3	4	5	6	4	24	15	15	54		2	2	3	2	2	2	1	2	2	2		5
1	9	14		1	22	20		4	5	3	5	5	4	4	5	4	19	20	39		5	4	5	5	6	5	4	3	5	5	5	5	25	17	15	57		2	2	2	3	2	2	2	2	2	2.11111		5
1	10	16		2	39	38		1	3	1	2	1	1	1	1	1	5	7	12		1	1	1	1	1	1	1	1	1	1	1	1	5	4	3	12		0	0	1	0	0	1	1	0	1	0.444444		1
1	10	15		1	35	21		1	5	1	5	5	1	1	5	1	5	20	25		6	6	6	1	6	6	1	6	6	6	6	6	25	19	18	62		2	3	3	2	2	3	3	3	2	2.55556		4
1	10	16		2	36	38		1	1	1	1	1	1	1	1	1	5	4	9		1	1	1	1	1	1	1	1	1	1	1	1	5	4	3	12		0	0	1	3	0	0	0	0	0	0.444444		1
1	10	15		1	38	35		3	3	1	3	3	4	2	1	1	11	10	21		3	5	5	5	6	3	2	2	3	5	3	3	24	10	11	45		3	3	1	1	2	2	2	2	2	2		4
1	10	15		1	35	28		3	3	4	4	3	3	4	2	5	19	12	31		3	2	3	6	4	1	2	4	4	5	4	3	18	11	12	41		1	2	2	1	2	2	2	2	2	1.77778		3
1	10	16		2	37	35		1	1	1	2	2	3	2	2	1	8	7	15		1	1	1	2	1	1	1	1	1	1	1	1				0		0	0	0	1	1	0	1	1	0	0.444444		1
1	10	17		1				1	1	1	1	2	5	3	2	4	14	6	20		1	1	5	1	4	4	3	2	6	1	1	5	12	15	7	34		2	0	0	3	0	0	0	1	0	0.666667		1
1	10	18		1	25	20		3	3	5	2	4	4	3	4	2	17	13	30		5	3	2	4	2	6	3	2	3	3	6	6	16	14	15	45		2	2	1	2	3	2	2	1	2	1.88889		3
1	10	16		2	36.5	38		1	2	1	4	2	1	1	3	1	5	11	16		2	4	2	4	2	4	2	2	1	5	3	2	14	9	10	33		1	2	1	2	2	1	0	0	0	1		1
1	10	15		2	38.5	36		1	3	1	2	2	2	1	2	2	7	9	16		1	2	4	3	2	1	4	1	1	4	5	3	12	7	12	31		1	0	0	3	1	2	2	1	1	1.22222		1
1	10	15		2				3	1	1	2	2	4	2	1	1	11	6	17		6	6	5	3	6	2	3	1	3	6	6	5	26	9	17	52		2	2	2	2	3	2	3	3	2	2.33333		3
1	10	15		1	32	37		2	3	1	3	4	2	1	2	2	8	12	20		1	1	2	3	3	4	3	4	2	6	6	6	10	13	18	41		3	2	2	1	2	1	2	2	3	2		2
1	10	15		1	35	37		1	2	1	2	2	1	3	2	1	7	8	15		1	1	1	2	1	2	1	1	2	6	3	3	6	6	12	24		2	2	0	1	1	1	0	0	0	0.777778		1
1	10	18		2	36	31		3	5	1	4	4	4	1	4	2	11	17	28		3	2	3	4	6	4	3	3	3	2	4	3	18	13	9	40		3	3	2	3	3	2	2	2	3	2.55556		3
1	10	15		2	38	38		5	5	3	3	4	4	2	3	3	17	15	32		1	1	1	3	1	2	3	2	3	3	4	3	7	10	10	27		1	2	0	2	1	0	1	0	0	0.777778		5
1	10	16		2				5	5	1	4	3	3	5	4	2	16	16	32		5	4	3	5	4	2	6	5	5	6	6	6	21	18	18	57		2	1	3	1	3	1	1	2	3	1.88889		5
1	10	15		2	24	29		4	2	1	2	5	3	2	5	3	13	14	27		1	1	1	1	1	1	2	3	3	3	3	1	5	9	7	21		2	1	1	1	1	1	2	1	2	1.33333		2
1	10	18		1	32	25		3	3	2	4	4	1	1	4	1	8	15	23		5	2	2	6	6	4	5	4	2	1	1	1	21	15	3	39		1	1	2	1	1	1	3	2	1	1.44444		2
1	10	15		1	27.5	23		4	2	1	5	5	4	5	3	3	17	15	32		1	1	6	6	6	2	3	2	3	6	6	6	20	10	18	48		3	3	2	0	3	3	3	3	3	2.55556		3
1	10	15		2	23	20		4	5	2	5	4	2	3	5	4	15	19	34		1	1	3	3	1	2	1	1	3	6	6	6	9	7	18	34		3	3	3	1	3	3	3	3	3	2.77778		5
1	10	15		1	30	35		3	1	1	1	3	1	5	3	1	11	8	19		1	1	1	1	6	1	2	2	2	1	1	1	10	7	3	20		0	0	0	3	0	0	0	0	0	0.333333		1
1	10	15		1	33	30		1	3	1	2	2	2	2	1	3	9	8	17		1	1	1	1	1	2	3	3	6	2	1	1	5	14	4	23		1	0	0	1	0	1	0	0	0	0.333333		2
1	10	15		1	39.5	37		1	3	1	5	2	1	4	1	2	9	11	20		1	2	4	3	6	1	1	1	2	5	6	3	16	5	14	35		1	1	0	3	1	0	0	0	1	0.777778		1
1	10	17		1	23	20		3	5	2	5	4	2	3	5	3	13	19	32		1	2	1	4	1	2	1	3	3	6	6	6	9	9	18	36		2	1	2	1	3	3	3	2	2	2.11111		4
1	10	15		1				2	2	1	2	4	2	1	3	1	7	11	18		2	2	2	6	6	3	6	3	3	5	4	4	18	15	13	46		2	1	0	1	1	0	0	0	0	0.555556		2
1	10	15		2	38.5	36		1	1	1	2	1	1	1	1	1	5	5	10		1	2	1	1	3	6	6	5	1	5	2	3	8	18	10	36		0	1	1	1	0	0	0	1	0	0.444444		1
1	10	15		1	24	35.5		3	4	1	3	4	4	3	4	3	14	15	29		1	1	1	2	1	5	5	4	5	5	4	5	6	19	14	39		1	1	2	3	3	0	1	3	2	1.77778		2
1	10	15		1				5	1	5	3	5	1	5	5	1	17	14	31		1	1	3	2	4	3	2	2	3	4	4	3	11	10	11	32		2	2	2	2	2	2	1	0	2	1.66667		4
1	10	15		2	34	35		1	2	2	1	4	5	1	3	2	11	10	21		3	2	4	5	3	5	3	5	6	5	3	4	17	19	12	48		2	1	2	2	1	0	0	1	1	1.11111		2
1	10	16		2	28.5	32		3	4	3	5	4	3	5	5	5	19	18	37		1	2	1	3	1	2	6	4	4	6	6	6	8	16	18	42		2	3	1	3	1	1	3	3	3	2.22222		5
1	10	17		2				5	4	2	5	5	4	3	4	5	19	18	37		4	5	6	5	6	2	2	2	1	6	5	6	26	7	17	50		3	2	3	2	2	3	3	2	3	2.55556		4
1	10	16		2	40	37		1	3	1	4	1	2	2	2	1	7	10	17		1	1	1	1	1	3	2	1	1	4	2	2	5	7	8	20		1	2	2	1	0	0	0	0	1	0.777778		1
1	10	15		1	32	29		3	4	2	5	4	3	5	5	3	16	18	34		2	5	6	3	5	3	1	3	2	6	5	6	21	9	17	47		2	3	2	0	2	3	3	2	3	2.22222		4
1	10	16		2	40	38		1	3	1	4	2	1	1	2	1	5	11	16		2	1	1	5	3	1	2	1	1	6	5	4	12	5	15	32		2	2	3	2	0	0	0	0	0	1		1
1	10	15		1	30	36.5		1	2	1	2	2	1	1	1	1	5	7	12		1	2	2	1	2	2	1	2	2	1	2	1	8	7	4	19		1	1	0	3	0	0	0	1	1	0.777778		1
1	10	15		2	39	34		4	4	2	5	4	5	1	5	2	14	18	32		3	5	4	6	3	4	3	2	3	6	6	5	21	12	17	50		3	3	2	2	3	1	3	3	3	2.55556		2
1	10	15		2	40	40		2	3	1	2	2	3	1	4	1	8	11	19		1	1	1	1	1	2	2	1	2	6	5	5	5	7	16	28		3	0	2	1	1	3	3	3	2	2		3
1	10	15		1	31	33		1	2	1	4	1	2	1	1	1	6	8	14		1	1	1	2	2	2	1	2	2	1	1	1	7	7	3	17		2	3	0	1	1	2	3	0	1	1.44444		1
1	10	15		1	40	38.5		1	1	1	1	1	3	1	1	1	7	4	11		1	1	4	1	1	1	2	1	2	6	4	1	8	6	11	25		0	1	0	1	0	0	0	0	0	0.222222		1
1	10	15		1				1	4	1	4	1	1	1	2	1	5	11	16		1	1	2	5	1	2	1	3	1	6	5	6	10	7	17	34		1	2	0	1	3	1	1	1	2	1.33333		1
1	10	17		1				3	2	1	3	4	1	5	5	1	11	14	25		6	6	6	6	6	2	2	2	1	6	6	5	30	7	17	54		3	3	2	0	3	3	3	2	3	2.44444		4
1	10	16		2				3	3	1	3	3	4	3	5	2	13	14	27		2	2	2	1	5	3	5	3	3	5	1	1	12	14	7	33		1	1	0	3	0	0	0	0	0	0.555556		1
1	10	16		2	35	40		1	5	3	4	5	5	3	5	4	16	19	35		4	2	1	6	6	3	4	5	1	4	5	5	19	13	14	46		3	2	3	3	3	3	3	2	3	2.77778		5
1	10	16		2				1	3	1	2	5	5	3	5	3	13	15	28		3	2	1	6	1	3	3	5	5	1	1	6	13	16	8	37		3	3	1	1	2	2	2	1	1	1.77778		5
1	10	16		1	37	38		1	4	3	2	3	3	3	5	5	15	14	29		1	2	2	4	6	1	2	2	3	2	3	1	15	8	6	29		0	2	1	2	1	3	0	1	1	1.22222		2
1	10	16		1	25	30		1	1	5	1	5	1	5	3	3	15	10	25		1	1	1	6	1	3	2	2	2	1	1	6	10	9	8	27		3	3	0	3	0	0	0	0	0	1		1
1	10	15		2	39.5	38		1	2	1	2	1	1	1	3	1	5	8	13		1	1	1	1	1	2	1	1	1	2	1	2	5	5	5	15		2	2	3	2	1	0	0	0	1	1.22222		1
1	10	17		2	40	38		2	2	2	3	2	1	1	1	2	8	8	16		3	2	3	4	3	4	2	2	1	6	6	2	15	9	14	38		2	2	3	2	1	1	2	2	2	1.88889		1
1	10	15		1	29.5	37		1	2	1	1	3	1	3	3	1	7	9	16		4	3	1	4	2	3	3	3	3	2	5	2	14	12	9	35		3	3	3	3	3	3	3	1	3	2.77778		2
1	10	15		1	38	39		1	1	1	1	1	1	1	1	1	5	4	9		1	1	2	2	2	4	3	4	3	6	6	6	8	14	18	40		2	1	0	0	0	0	0	0	0	0.333333		1
1	10	16		1				3	4	3	3	3	3	3	3	3	15	13	28		1	1	1	2	1	3	5	4	3	6	6	6	6	15	18	39		2	3	1	1	3	2	0	0	1	1.44444		3
1	10	15		1				3	4	1	5	3	2	1	3	2	9	15	24		1	3	1	3	3	3	3	5	4	1	1	1	11	15	3	29		0	1	2	2	1	2	1	3	0	1.33333		1
1	10	15		1				1	3	1	4	2	1	1	3	1	5	12	17		1	1	1	5	4	2	2	3	2	5	6	3	12	9	14	35		1	0	0	2	0	1	0	1	0	0.555556		2
1	10	16		1	24.5	30		4	2	1	2	2	3	1	1	1	10	7	17		1	1	4	1	1	4	2	3	2	3	4	1	8	11	8	27		2	3	1	0	0	0	0	0	0	0.666667		2
1	10	15		1				1	4	1	5	3	2	1	4	1	6	16	22		4	2	2	5	3	5	2	5	4	6	6	4	16	16	16	48		2	2	3	3	3	3	3	3	3	2.77778		2
1	10	16		1	17	20		4	3	2	4	5	4	2	5	4	16	17	33		6	6	5	6	5	1	3	5	2	6	4	5	28	11	15	54		1	2	3	2	2	2	3	2	2	2.11111		3
1	10	16		1	22	20		1	1	1	1	3	5	5	1	1	13	6	19		1	1	1	1	1	1	3	3	3	1	6	1	5	10	8	23		1	2	0	1	0	0	0	0	0	0.444444		3
1	10	16		1				2	2	1	2	2	1	1	3	2	7	9	16		1	2	2	2	1	4	4	4	4	4	3	4	8	16	11	35		2	2	1	1	1	2	1	1	1	1.33333		2
1	10	15		1	32	28		3	4	1	5	4	3	1	5	3	11	18	29		6	1	6	5	6	4	3	3	2	6	6	6	24	12	18	54		3	3	2	0	3	3	3	1	3	2.33333		4
1	10	16		2	29	25		1	3	1	3	2	2	1	2	1	6	10	16		2	3	2	3	3	3	3	4	4	5	5	5	13	14	15	42		1	2	1	2	2	2	2	1	1	1.55556		1
1	10	15		1				5	4	5	1	5	4	4	5	5	23	15	38		1	1	1	1	1	1	1	1	2	5	6	5	5	5	16	26		3	3	2	3	0	0	0	0	0	1.22222		4
1	10	15		2				2	2	1	2	4	2	3	3	1	9	11	20		1	3	1	4	3	3	2	2	3	2	3	3	12	10	8	30		2	1	2	1	1	1	1	0	1	1.11111		3
1	10	15		1	30	27		3	3	1	1	5	5	3	5	5	17	14	31		6	6	6	5	5	4	1	3	3	6	6	6	28	11	18	57		1	1	1	2	1	1	1	1	1	1.11111		2
1	10	16		2	38	39		1	1	1	1	1	1	1	1	1	5	4	9		1	1	1	1	1	1	1	1	1	1	1	1	5	4	3	12		0	0	1	3	0	0	0	1	0	0.555556		1
1	10	15		2	40	37		2	4	3	2	3	2	1	1	1	9	10	19		1	1	1	1	1	2	2	2	3	1	1	1	5	9	3	17		0	0	0	0	1	0	0	0	0	0.111111		1
1	10	15		2	40	40		1	5	3	3	4	1	1	4	1	7	16	23		2	3	3	3	3	2	5	2	2	6	6	6	14	11	18	43		2	2	2	1	1	1	1	1	1	1.33333		1
1	10	16		2	38	36		1	3	1	4	2	1	1	3	1	5	12	17		2	1	1	2	2	2	4	3	3	3	6	6	8	12	15	35		2	2	2	1	3	1	1	0	2	1.55556		1
1	10	15		2	28	30		2	2	1	2	1	1	1	2	1	6	7	13		1	1	1	4	1	1	1	2	1	2	2	1	8	5	5	18		2	3	1	2	1	0	1	1	1	1.33333		1
1	10	15		1	38.5	39		1	2	1	3	3	1	1	1	1	5	9	14		1	1	1	1	1	1	1	1	1	1	1	1	5	4	3	12		0	0	0	3	0	0	1	1	1	0.666667		1
1	10	15		2	39.5	36		2	5	1	4	3	1	2	5	3	9	17	26		2	1	1	4	5	2	1	2	2	6	6	6	13	7	18	38		3	2	3	3	3	3	3	3	3	2.88889		2
1	10	15		1	37	32		3	3	1	1	4	5	4	5	5	18	13	31		6	6	4	4	4	3	2	2	2	0	6	6	24	9	12	45		1	1	1	2	1	1	1	1	1	1.11111		1
1	10	15		1	30	27		2	3	2	4	4	3	3	5	3	13	16	29		1	1	4	3	2	4	4	3	4	5	4	3	11	15	12	38		2	3	0	2	1	1	0	2	3	1.55556		3
1	10	15		2	35	33		2	4	1	5	3	5	2	1	1	11	13	24		6	6	6	6	4	6	3	6	6	6	3	4	28	21	13	62		2	3	3	2	3	1	1	0	3	2		5
1	10	15		2				1	3	1	4	1	1	3	2	1	7	10	17		3	3	4	6	3	1	3	4	4	5	5	5	19	12	15	46		2	1	2	3	2	3	2	2	2	2.11111		2
1	10	15		1				5	1	5	5	1	1	5	4	1	17	11	28		1	1	3	2	1	3	2	2	3	6	3	4	8	10	13	31		1	1	0	3	0	1	0	2	2	1.11111		5
1	10	15		2	27	23		1	3	1	5	2	1	2	4	1	6	14	20		3	3	1	4	2	3	3	4	1	5	6	3	13	11	14	38		1	3	0	3	3	0	0	0	1	1.22222		1
1	10	15		1	28	27		2	3	1	4	5	5	3	5	3	14	17	31		2	3	2	2	6	3	3	3	3	5	5	6	15	12	16	43		2	2	2	2	1	0	0	0	0	1		2
1	10	16		1				3	2	1	2	5	1	1	2	1	7	11	18		1	1	2	2	1	2	2	2	2	2	1	1	7	8	4	19		3	3	3	1	2	2	3	1	0	2		1
1	10	15		2	40	37		2	1	1	1	3	3	3	3	3	12	8	20		2	3	2	2	6	3	3	3	3	5	5	6	15	12	16	43		2	2	2	2	1	1	1	1	1	1.44444		2
1	10	15			22	24		4	5	4	5	5	4	5	5	4	21	20	41		4	5	4	5	6	3	2	3	2	5	6	5	24	10	16	50		3	3	2	3	3	2	3	2	3	2.66667		4
1	10	15			24	22		5	5	3	5	5	4	4	5	4	20	20	40		5	6	5	5	5	5	5	4	5	5	5	4	26	19	14	59		3	3	3	2	3	3	3	3	3	2.88889		4
1	10	15			23	20		4	5	4	5	5	3	4	5	5	20	20	40		5	4	5	6	5	4	3	4	5	6	4	5	25	16	15	56		3	3	3	2	3	3	3	3	3	2.88889		4
1	10	15			30	24		4	5	5	5	5	4	4	5	5	22	20	42		5	5	6	5	5	2	3	2	3	4	5	4	26	10	13	49		3	2	3	2	2	2	3	3	2	2.44444		5
1	10	15			28	23		5	5	4	5	5	4	5	5	4	22	20	42		5	4	5	6	5	4	5	4	5	5	4	5	25	18	14	57		3	3	3	2	3	3	3	3	3	2.88889		4
1	10	15			32	25		5	5	5	5	5	5	4	5	4	23	20	43		5	4	5	6	5	4	5	4	3	5	5	4	25	16	14	55		3	3	3	2	2	2	3	2	3	2.55556		4
1	10	15		2	38	40		1	2	1	1	1	1	1	1	1	5	5	10		2	2	1	2	2	1	1	1	1	1	1	1	16	4	3	23		0	1	1	0	0	0	0	1	0	0.333333		1
1	10	15		2	40	39		1	1	1	1	1	1	1	1	1	5	4	9		1	1	1	1	1	1	1	1	1	1	1	1	12	4	3	19		0	1	1	1	0	0	1	1	1	0.666667		1
1	10	15		2	39	40		1	1	1	1	1	1	1	1	1	5	4	9		2	1	2	1	2	1	1	1	1	1	1	1	15	4	3	22		1	1	1	0	0	0	0	1	0	0.444444		1
1	10	15		2	40	40		1	2	1	1	1	1	1	1	1	5	5	10		1	2	2	1	2	1	1	1	1	1	1	1	15	4	3	22		0	0	1	1	0	0	1	1	0	0.444444		1
1	11	16	1	2	38	40		1	1	1	1	1	1	1	1	1	5	4	9		2	2	2	2	2	2	2	2	2	2	2	2	10	8	6	24		0	0	0	3	0	0	0	0	0	0.333333		1
1	11	16	1	1	33.5	35.5		2	4	2	5	5	3	3	5	3	13	19	32		4	1	4	1	4	2	3	2	2	3	1	3	14	9	7	30		3	2	2	2	2	2	2	2	2	2.11111		2
1	11	16	1	2	35.5	37		2	4	1	4	2	1	2	4	1	7	14	21		2	6	6	6	1	3	1	3	1	3	1	1	21	8	5	34		2	1	0	2	3	3	2	0	3	1.77778		5
1	11	17	1	2	35.5	38		3	2	1	3	3	3	1	2	2	10	10	20		3	5	4	6	4	3	4	3	4	6	6	6	22	14	18	54		3	3	2	2	2	2	2	2	3	2.33333		1
1	11	16	1	1	36	38		3	5	1	4	5	4	5	4	3	16	18	34		3	4	1	2	2	5	6	4	3	6	6	6	12	18	18	48		3	3	3	3	3	3	3	3	2	2.88889		4
1	11	16	1	1	32.5	33		3	5	1	5	3	4	2	2	1	11	15	26		1	2	1	5	2	3	3	1	1	3	1	2	11	8	6	25		1	2	0	1	0	0	1	0	1	0.666667		2
1	11	16	1	2	38	38		2	3	1	2	3	3	4	4	2	12	12	24		1	1	2	2	1	2	1	1	1	5	5	3	7	5	13	25		2	2	1	2	2	1	0	0	2	1.33333		1
1	11	16	1	2	40	39		1	3	1	3	3	1	1	3	1	5	12	17		2	3	2	3	2	1	2	1	1	4	5	4	12	5	13	30		2	2	2	2	1	0	1	2	1	1.44444		1
1	11	16	1	2	37.5	40		2	4	1	3	2	4	5	3	4	16	12	28		3	6	1	6	4	3	2	3	2	5	6	4	20	10	15	45		1	3	2	2	1	3	2	2	2	2		3
1	11	16	1	2	34	32		1	5	1	5	3	2	2	3	1	7	16	23		5	5	2	3	4	4	4	3	3	6	4	4	19	14	14	47		2	1	2	2	1	0	0	1	1	1.11111		1
1	11	16	1	1	40	38		1	1	1	1	2	2	1	3	1	6	7	13		4	3	5	6	4	4	5	4	6	1	1	2	22	19	4	45		0	0	0	2	1	1	1	1	0	0.666667		1
1	11	16	1	2	30	29		1	4	1	4	3	2	2	2	1	7	13	20		1	2	3	1	2	3	4	2	2	6	5	5	9	11	16	36		2	2	1	1	1	0	0	1	1	1		1
1	11	16	1	2	36	35		3	3	1	3	4	3	3	5	2	12	15	27		3	4	4	2	1	3	5	5	3	5	1	4	14	16	10	40		2	1	3	1	3	3	2	1	2	2		2
1	11	17	1	1	23	36		3	4	3	4	3	2	1	4	2	11	15	26		3	5	4	5	5	5	5	4	6	3	4	3	22	20	10	52		2	3	1	3	3	1	2	2	2	2.11111		3
1	11	16	1	2	38	35		4	2	1	2	3	4	4	2	1	14	9	23		1	1	4	1	1	2	2	2	1	1	1	1	8	7	3	18		2	2	2	2	2	2	2	2	2	2		1
1	11	16	1	2	40	40		1	3	1	4	2	3	1	4	1	7	13	20		4	6	5	5	6	5	5	3	2	5	6	5	26	15	16	57		3	2	1	2	2	0	0	2	3	1.66667		1
1	11	16	1	1	40	39		1	2	1	1	1	3	2	1	1	8	5	13		1	1	6	2	1	2	3	2	2	1	1	1	11	9	3	23		2	1	0	2	0	0	0	1	0	0.666667		1
1	11	16	1	1	39.5	39		1	2	1	1	2	1	1	1	2	6	6	12		2	2	4	1	1	1	1	1	1	5	4	2	10	4	11	25		2	2	1	2	0	0	0	0	0	0.777778		1
1	11	17	1	2	38.5	37		1	3	1	2	2	1	1	2	1	5	9	14		1	1	2	1	2	1	2	2	2	5	4	2	7	7	11	25		3	2	1	3	3	3	3	3	3	2.66667		1
1	11	17	1	2	40	38		1	2	1	2	1	3	1	2	1	7	7	14		1	2	2	2	2	1	3	2	2	4	3	2	9	8	9	26		2	3	1	3	2	2	1	3	2	2.11111		1
1	11	15	1	2	38	38		1	2	1	1	1	1	1	1	1	5	5	10		1	1	2	1	1	1	2	2	2	1	2	1	6	7	4	17		1	0	0	1	1	0	0	0	0	0.333333		1
1	11	15.5	1	2	40	38		2	3	1	3	4	3	2	4	2	10	14	24		6	5	5	6	4	1	2	2	2	4	4	3	26	7	11	44		2	1	2	0	0	0	0	1	2	0.888889		3
1	11	16	1	2	40	39		1	2	1	2	2	3	1	3	1	7	9	16		5	5	5	6	6	3	1	1	1	2	6	3	27	6	11	44		2	3	3	2	2	2	3	3	2	2.44444		1
1	11	15	1	2	34.5	32		1	2	1	2	1	1	1	4	2	6	9	15		3	6	4	6	6	5	5	5	5	1	3	5	25	20	9	54		3	3	3	3	3	2	1	3	3	2.66667		3
1	11	16	1	2	38.5	39		3	5	1	4	5	2	2	3	3	11	17	28		1	1	3	3	3	1	3	4	2	6	4	5	11	10	15	36		2	1	2	2	2	1	2	2	1	1.66667		4
1	11	16	1	2	40	39		1	3	2	4	3	2	1	3	1	7	13	20		1	1	1	4	1	2	2	3	2	2	2	4	8	9	8	25		1	2	0	2	0	0	0	2	1	0.888889		1
1	11	16	1	2	30	28		1	2	1	1	1	1	1	1	1	5	5	10		1	1	1	2	3	2	2	2	1	4	2	4	8	7	10	25		1	1	1	1	0	1	1	1	2	1		1
1	11	16	1	2				2	4	1	5	3	2	1	4	1	7	16	23		2	2	3	4	2	3	4	5	5	3	4	1	13	17	8	38		2	2	1	3	3	3	3	1	2	2.22222		3
1	11	17	1	2	34	30		1	2	1	2	4	3	1	4	1	7	12	19		1	1	1	4	1	4	3	1	3	6	6	4	8	11	16	35		2	3	2	2	3	1	2	0	2	1.88889		3
1	11	16.5	1	2	30	35		1	3	1	4	1	1	1	3	1	5	11	16		3	4	1	6	5	3	6	4	3	6	6	6	19	16	18	53		2	2	1	2	2	2	2	2	2	1.88889		1
1	11	17	1	2	39	39		1	2	1	1	2	3	1	2	1	7	7	14		1	1	1	1	1	1	1	1	1	2	1	1	5	4	4	13		3	0	3	1	1	0	1	0	1	1.11111		2
1	11	16	1	2	39.5	38		2	1	1	3	2	2	1	4	1	7	10	17		5	3	6	2	5	1	3	2	1	5	4	4	21	7	13	41		1	3	3	3	3	2	3	1	1	2.22222		4
1	11	16	1	2				1	5	1	5	4	2	1	4	2	7	18	25		3	2	1	6	3	4	6	6	6	6	6	6	15	22	18	55		2	0	1	1	1	3	3	3	3	1.88889		1
1	11		1	2				1	2	1	2	2	1	1	1	1	5	7	12		1	1	1	1	1	4	4	4	3	6	4	4	5	15	14	34		3	1	0	3	0	1	1	0	0	1		1
1	11	10	1	2	36	37		2	3	1	4	5	2	2	4	3	10	16	26		5	6	5	5	5	3	3	3	3	6	6	6	26	12	18	56		3	3	3	3	3	3	3	2	3	2.88889		3
1	11	16	1	2	39	38		2	4	1	3	4	2	3	5	2	10	16	26		3	4	6	5	3	5	6	2	1	6	6	6	21	14	18	53		2	3	1	1	0	1	1	2	1	1.33333		3
1	11	16	1	2	39	8		1	1	1	1	1	2	1	2	1	6	5	11		1	1	1	1	1	6	1	1	1	3	3	1	5	9	7	21		1	3	3	2	2	3	2	2	2	2.22222		1
1	11	16	1	1	34.5	35		1	2	1	2	2	1	1	3	1	5	9	14		6	6	3	1	5	3	1	2	2	3	1	6	21	8	10	39		2	3	3	3	3	0	2	0	0	1.77778		1
1	11	16	1	1	35.5	38		2	4	2	4	4	1	1	5	2	8	17	25		3	5	5	1	1	1	3	2	2	6	4	4	15	8	14	37		2	0	2	1	2	1	1	2	2	1.44444		2
1	11	16	1	2	37	38		2	5	3	5	4	3	3	5	3	14	19	33		5	5	4	6	4	3	2	3	3	5	5	5	24	11	15	50		2	1	3	1	2	1	1	2	2	1.66667		3
1	11	16	1	2	49	49.5		1	2	1	2	1	1	1	1	1	5	6	11		4	6	5	6	6	2	2	2	1	3	1	3	27	7	7	41		1	2	1	0	0	0	0	0	0	0.444444		1
1	11	15	1	1	39.5	38		1	2	1	2	2	3	3	3	1	9	9	18		5	6	5	4	5	3	6	6	1	6	6	6	25	16	18	59		3	3	3	3	3	3	3	2	2	2.77778		1
1	11	16	1	2	38	35		1	3	1	2	4	1	1	5	1	5	14	19		3	2	2	4	2	2	5	2	3	5	6	3	13	12	14	39		1	0	1	1	2	1	2	0	1	1		2
1	11	16	1	2				1	3	1	3	3	2	1	2	2	7	11	18		1	1	2	3	3	3	2	2	2	2	3	1	10	9	6	25		1	2	1	1	1	0	0	0	1	0.777778		1
1	11	16	1	2	38	37		3	3	1	3	2	3	2	1	2	11	9	20		1	1	2	2	4	2	2	2	2	2	2	2	10	8	6	24		2	2	2	2	0	0	0	0	0	0.888889		3
1	11	17	1	2	35	37		1	2	1	4	2	3	1	4	1	7	12	19		2	4	1	5	2	3	2	2	2	3	2	2	14	9	7	30		0	1	2	1	0	3	0	0	1	0.888889		3
1	11	16	1	2				1	1	5	1	1	1	5	1	1	13	4	17		1	1	1	1	1	4	4	6	5	1	1	1	5	19	3	27		0	3	2	3	3	3	1	2	2	2.11111		3
1	11	16	1	2	38.5	38		1	1	1	1	1	1	1	1	1	5	4	9		1	1	1	3	1	1	2	2	2	5	6	4	7	7	15	29		0	1	2	3	0	0	0	2	2	1.11111		1
1	11	16	1	1	36	34		4	3	1	5	1	3	4	2	1	13	11	24		1	1	1	1	1	3	1	3	2	4	1	1	5	9	6	20		1	2	0	3	0	0	0	0	0	0.666667		2
1	11	16	1	2	26	40		1	2	2	3	2	1	2	3	1	7	10	17		3	2	2	2	2	4	4	3	3	2	2	4	11	14	8	33		3	1	1	2	3	1	1	1	1	1.55556		2
1	11	16	2	1	25	30		1	3	2	2	3	1	1	4	1	6	12	18		4	5	5	4	5	1	1	2	1	1	1	1	23	5	3	31		2	1	0	0	0	0	0	0	0	0.333333		3
1	11	16	2	1	38	40		1	1	1	1	1	1	1	1	1	5	4	9		1	1	1	1	1	2	6	1	1	1	1	1	5	10	3	18		1	0	0	3	0	0	0	0	0	0.444444		1
1	11	16	2	2	45	49		1	1	1	1	2	2	2	2	1	7	6	13		1	1	1	1	1	1	1	2	2	1	2	1	5	6	4	15		1	0	0	1	0	0	0	0	0	0.222222		1
1	11	18	2	2	30	28.5		2	3	5	3	5	4	3	3	3	17	14	31		5	3	5	4	3	4	3	3	1	5	5	1	20	11	11	42		2	3	3	1	1	2	3	3	2	2.22222		5
1	11	16	2	1	32	31		1	3	1	2	1	1	1	1	1	5	7	12		1	3	1	1	3	2	6	4	4	4	5	3	9	16	12	37		2	2	1	2	2	1	3	2	3	2		1
1	11	16	2	2	30	29		1	2	1	1	2	5	5	5	2	14	10	24		1	1	1	2	1	1	1	1	1	1	2	1	6	4	4	14		0	1	1	2	2	2	2	3	2	1.66667		5
1	11	17	2	1	30	0		3	2	1	3	5	3	2	5	1	10	15	25		3	2	4	2	5	5	2	5	5	4	3	3	16	17	10	43		1	2	0	3	0	1	0	0	0	0.777778		1
1	11	17	2	1	32	31		3	2	2	3	1	3	2	5	3	13	11	24		3	4	2	2	2	1	4	2	5	6	1	4	13	12	11	36		1	3	0	1	1	0	0	0	0	0.666667		1
1	11	17	2	1	31	35		2	2	2	2	2	2	2	2	4	12	8	20		1	2	1	1	3	3	4	3	2	1	4	5	8	12	10	30		2	1	0	1	2	0	1	0	0	0.777778		2
1	11	17	2	1	30	28		1	1	1	2	2	1	3	2	3	9	7	16		1	1	1	3	1	2	3	1	1	1	1	1	7	7	3	17		3	2	0	1	2	0	0	0	0	0.888889		1
1	11	16	2	1	39.5	34		1	1	2	1	2	2	1	1	2	8	5	13		1	2	2	2	3	3	2	4	2	1	4	1	10	11	6	27		2	3	2	3	1	1	1	0	3	1.77778		1
1	11	16	2	1	36	40		1	1	1	1	2	3	1	4	1	7	8	15		1	2	3	1	2	2	3	2	2	6	4	1	9	9	11	29		0	0	0	2	0	0	2	0	0	0.444444		1
1	11	16	2	1	38	35		2	1	1	2	3	2	1	2	1	7	8	15		2	4	5	3	2	4	5	3	4	2	3	2	16	16	7	39		2	3	2	2	1	1	1	2	2	1.77778		2
1	11	16	2	2	27	29		1	2	3	2	2	4	2	2	4	14	8	22		1	4	3	3	1	4	2	3	5	4	2	4	12	14	10	36		1	1	2	2	1	3	0	1	0	1.22222		1
1	11	16	2	1	20	26.5		1	1	2	1	2	2	1	3	1	7	7	14		5	1	4	4	3	1	1	2	2	6	2	4	17	6	12	35		2	1	1	1	1	0	0	0	0	0.666667		2
1	11	18	2	2	25	28		3	1	2	3	1	2	3	4	2	12	9	21		1	3	4	6	3	2	3	3	3	4	6	3	17	11	13	41		1	2	0	2	2	2	1	2	2	1.55556		3
1	11	16	2	1				1	1	1	1	1	1	1	2	1	5	5	10		1	1	1	2	2	5	3	1	2	4	2	2	7	11	8	26		0	0	1	2	0	0	0	0	1	0.444444		1
1	11	17	2	1	35	36		1	2	1	2	2	1	1	2	2	6	8	14		1	1	1	1	1	2	2	1	1	2	2	1	5	6	5	16		1	0	0	2	0	0	0	0	0	0.333333		1
1	11	16	2	1	16	26		2	2	1	3	3	2	1	2	1	7	10	17		2	1	1	2	1	3	4	3	4	5	5	5	7	14	15	36		2	3	1	2	2	2	1	1	1	1.66667		2
1	11	16	2	1	13.5	24.5		1	3	1	4	3	2	1	4	1	6	14	20		1	3	2	4	1	1	1	1	1	5	4	1	11	4	10	25		2	2	1	3	2	2	3	2	2	2.11111		1
1	11	16	2	2	24.5	29.5		1	2	1	1	2	1	2	2	1	6	7	13		1	1	2	1	1	1	2	1	1	4	4	3	6	5	11	22		2	2	2	2	1	0	0	0	1	1.11111		2
1	11	15	2	1	32	35		3	4	2	5	2	4	3	5	4	16	16	32		3	2	1	5	4	4	4	5	4	6	5	5	15	17	16	48		3	2	3	1	2	3	2	1	3	2.22222		5
1	11	17	2	1				3	3	2	4	3	1	4	4	3	13	14	27		4	4	4	4	3	4	4	4	4	5	2	1	19	16	8	43		1	1	1	2	2	1	1	1	1	1.22222		2
1	11	16	2	1	32	40		2	3	2	3	3	4	4	5	3	15	14	29		1	1	1	2	1	3	3	3	2	5	6	4	6	11	15	32		2	2	3	2	0	0	1	0	0	1.11111		4
1	11	16	2	1	39	38		1	2	1	2	1	3	1	2	2	8	7	15		1	1	1	1	1	2	2	1	1	4	1	3	5	6	8	19		1	3	0	1	0	0	1	2	1	1		1
1	11	16	2	1	32	31		2	1	1	3	2	3	1	5	1	8	11	19		1	3	4	2	1	1	1	1	2	5	1	1	11	5	7	23		1	0	2	2	2	0	0	0	0	0.777778		3
1	11	18	2	2				3	4	2	4	4	1	3	5	3	12	17	29		2	2	2	4	3	5	5	5	6	6	6	6	13	21	18	52		2	2	3	3	2	2	2	1	2	2.11111		1
1	11	16	2	2	34.5	39		1	3	1	1	1	3	1	4	1	7	9	16		1	1	5	1	1	1	1	2	4	2	1	1	9	8	4	21		3	2	3	3	1	0	0	3	3	2		3
1	11	16	2	1	38	39.5		3	3	1	3	4	4	2	3	2	12	13	25		1	1	1	2	2	1	1	1	1	2	1	1	7	4	4	15		2	2	1	1	0	0	0	0	0	0.666667		3
1	11	18	2	1				1	3	1	1	3	4	1	1	2	9	8	17		1	5	1	6	1	6	3	6	3	6	6	6	14	18	18	50		3	3	3	0	2	1	1	3	3	2.11111		1
1	11	15	2	1	38	35		1	2	1	1	1	4	1	2	1	8	6	14		1	1	1	3	2	2	4	2	2	6	4	1	8	10	11	29		2	3	2	3	2	0	1	0	3	1.77778		2
1	11	16	2	1	38	39.5		1	1	1	3	2	3	1	3	1	7	9	16		1	2	1	1	1	1	1	1	1	2	1	1	6	4	4	14		2	2	0	3	0	0	0	0	1	0.888889		2
1	11	16	2	1	39	40		1	4	1	5	2	2	1	4	1	6	15	21		1	1	1	2	1	1	1	2	1	6	1	4	6	5	11	22		3	2	0	3	0	0	0	0	1	1		5
1	11	16	2	1	33	33		1	4	1	5	1	3	1	2	4	10	12	22		1	1	1	1	1	1	2	2	1	3	2	2	5	6	7	18		2	2	0	3	0	0	1	0	0	0.888889		1
1	11	17	2	1				2	2	3	2	3	4	2	3	2	13	10	23		1	1	1	2	1	3	2	4	3	1	1	1	6	12	3	21		2	1	1	2	1	1	1	2	1	1.33333		3
1	11	17	2	2	35	40		1	3	2	5	2	2	1	5	2	8	15	23		1	2	2	3	2	1	4	3	2	4	5	4	10	10	13	33		3	2	1	1	2	1	1	1	2	1.55556		3
1	11	16	2	1	21	28		3	4	1	4	3	5	1	5	2	12	16	28		3	4	2	5	5	1	3	4	3	6	6	6	19	11	18	48		1	2	2	3	1	2	2	3	3	2.11111		1
1	11	17	2	1	40	39		2	4	2	2	5	5	5	5	4	18	16	34		1	1	1	2	1	1	1	2	2	5	4	3	6	6	12	24		2	1	2	1	1	0	0	1	2	1.11111		3
1	11	16	2	1	32.5	40		1	2	1	1	4	4	1	5	1	8	12	20		6	6	6	6	6	1	6	3	2	6	6	6	30	12	18	60		3	3	3	3	3	0	0	0	2	1.88889		4
1	11	16	2	1	35	39		1	1	1	3	4	3	1	3	1	7	11	18		1	1	1	2	1	4	3	2	2	6	6	6	6	11	18	35		2	2	1	2	3	2	3	1	1	1.88889		2
1	11	16	2	1				2	5	1	5	4	1	1	4	1	6	18	24		1	1	1	2	2	4	2	2	1	6	6	6	7	9	18	34		1	2	2	1	1	0	0	0	1	0.888889		1
1	11	16	2	1	35	32		2	2	1	3	3	1	1	4	1	6	12	18		3	3	2	3	2	3	5	2	2	6	4	3	13	12	13	38		2	2	2	2	1	0	0	0	0	1		2
1	11	17	2	1				1	2	1	3	3	2	1	4	1	6	12	18		3	3	3	3	3	6	5	4	2	5	5	4	15	17	14	46		3	2	1	3	3	3	3	1	3	2.44444		3
1	11	17	2	1	23	20		4	3	1	2	3	5	4	4	3	17	12	29		3	3	4	4	2	4	4	5	3	3	5	4	16	16	12	44		3	3	2	1	2	1	2	2	2	2		4
1	11	17	2	1	36.5	38		1	2	3	1	2	1	2	1	1	8	6	14		1	1	2	4	1	1	1	1	1	2	2	5	9	4	9	22		1	2	0	2	1	1	2	1	2	1.33333		1
1	11	15	2	1				2	3	1	2	3	1	2	3	1	7	11	18		2	1	2	3	1	4	5	4	4	4	3	4	9	17	11	37		3	0	2	3	0	3	3	0	3	1.88889		1
1	11	16	2	1	26.5	34		3	4	3	4	2	3	3	1	3	15	11	26		3	2	2	3	2	4	3	6	3	6	5	5	12	16	16	44		2	2	3	3	1	1	1	1	2	1.77778		4
1	12	17	1	1	39	35		1	1	1	1	1	1	1	1	1	5	4	9		1	1	1	1	1	1	1	1	1	1	1	1	5	4	3	12		0	0	0	3	0	0	0	0	0	0.333333		1
1	12	17	1	1	39.5	35		1	4	1	1	1	1	1	1	1	5	7	12		1	1	1	1	1	1	1	1	1	1	1	1	5	4	3	12		0	0	0	3	0	0	0	0	0	0.333333		1
1	12	17	1	2	30	32		1	5	2	5	4	3	1	5	2	9	19	28		5	6	6	4	5	3	6	6	6	6	6	6	26	21	18	65		3	3	3	3	3	3	3	3	3	3		5
1	12	17	1	2				1	1	1	1	2	1	2	1	1	6	5	11		1	1	2	3	1	5	3	4	4	3	3	2	8	16	8	32		1	0	1	1	1	0	0	1	0	0.555556		2
1	12	18	1	1				1	1	1	1	1	1	1	1	1	5	4	9		1	1	1	1	1	1	1	1	1	2	1	1	5	4	4	13		1	2	2	2	2	1	0	1	2	1.44444		2
1	12	17	1	1	35	32		1	4	1	4	3	4	2	4	1	9	15	24		2	4	3	5	6	4	4	4	4	5	6	6	20	16	17	53		3	3	3	3	3	2	3	2	3	2.77778		4
1	12	17	1	2	39	38		1	2	1	1	1	1	1	2	1	5	6	11		1	1	3	1	1	2	2	1	2	4	3	4	7	7	11	25		2	2	2	2	0	0	0	0	0	0.888889		1
1	12	17	1	2				4	5	1	4	5	1	1	5	1	8	19	27		1	1	1	1	1	4	4	5	5	6	6	5	5	18	17	40		2	2	3	2	2	2	1	3	2	2.11111		5
1	12	17	1	2	40	37		1	3	2	3	2	1	1	2	1	6	10	16		1	1	4	3	2	5	2	5	1	4	4	4	11	13	12	36		2	1	3	3	0	0	1	0	1	1.22222		1
1	12	17	1	1	40	40		1	2	1	2	2	1	1	3	1	5	9	14		1	1	1	3	2	2	2	2	2	2	2	1	8	8	5	21		1	1	0	1	0	0	0	0	0	0.333333		1
1	12	18	1	2	38	35		1	2	1	3	2	2	1	3	1	6	10	16		3	3	1	3	2	1	2	2	1	5	5	4	12	6	14	32		1	1	1	2	1	0	1	2	1	1.11111		1
1	12	17	1	2	33.5	30		2	5	1	5	3	1	1	5	2	7	18	25		3	3	2	5	3	3	5	2	2	6	5	6	16	12	17	45		3	3	3	3	3	3	3	3	3	3		2
1	12	17	1	2	31.5	38		5	1	1	2	1	1	2	1	1	10	5	15		1	1	1	1	1	4	2	1	1	6	6	5	5	8	17	30		0	0	0	3	0	0	0	0	0	0.333333		1
1	12	17	1	2	35	34		1	1	1	1	2	1	1	1	1	5	5	10		1	1	1	1	1	1	1	1	1	1	1	1	5	4	3	12		0	0	0	0	1	0	0	0	0	0.111111		1
1	12	17	1	1	30.5	34		1	1	1	1	2	1	1	2	1	5	6	11		1	1	1	2	2	1	4	1	1	4	5	1	7	7	10	24		2	1	1	0	0	0	0	0	0	0.444444		1
1	12	17	1	1	38	36		1	3	1	3	2	1	1	2	1	5	10	15		1	1	2	2	1	2	3	2	2	5	4	2	7	9	11	27		1	1	1	3	1	0	0	0	1	0.888889		1
1	12	17	1	1	38	38		1	3	1	2	2	4	2	2	1	9	9	18		1	1	2	1	1	2	4	2	2	3	3	2	6	10	8	24		1	1	1	2	1	1	0	0	1	0.888889		1
1	12	17	1	1	35.5	34		2	3	2	5	5	5	3	4	5	17	17	34		1	2	1	1	1	6	6	6	5	6	6	6	6	23	18	47		3	0	3	3	3	3	3	3	3	2.66667		1
1	12	17	1	1	31	28		1	4	1	5	3	3	2	3	3	10	15	25		5	5	5	4	6	3	4	4	3	6	6	6	25	14	18	57		3	1	2	3	2	3	3	1	3	2.33333		2
1	12	16	1	1	30	32		2	2	1	2	3	1	1	1	1	6	8	14		1	1	2	1	1	1	1	1	1	1	1	1	6	4	3	13		2	0	0	2	0	0	0	0	0	0.444444		1
1	12	17	1	1	30	24		2	5	1	5	2	1	1	5	1	6	17	23		6	6	5	1	6	2	1	3	3	6	6	6	24	9	18	51		3	0	3	0	3	3	3	0	3	2		5
1	12	17	1	2	37	32		1	4	2	3	2	1	1	2	1	6	11	17		1	1	1	2	3	2	1	1	2	1	2	1	8	6	4	18		2	3	3	1	3	2	3	3	3	2.55556		4
1	12	17	1	2	38	40		1	1	1	1	1	4	2	2	1	9	5	14		1	1	2	2	2	1	1	1	1	1	5	1	8	4	7	19		3	2	1	2	2	0	1	2	2	1.66667		1
1	12	17	1	2				1	1	1	1	2	1	3	1	1	7	5	12		1	1	1	1	1	1	1	1	1	3	2	1	5	4	6	15		2	3	3	3	3	2	2	3	3	2.66667		1
1	12	16	1	2	40	39		1	2	1	2	2	2	1	2	1	6	8	14		2	2	3	3	3	1	1	1	1	1	2	1	13	4	4	21		2	0	2	2	1	1	0	2	1	1.22222		1
1	12	17	1	2	40	37		1	3	1	1	2	1	1	1	1	5	7	12		1	2	1	1	1	2	2	1	1	1	1	1	6	6	3	15		1	2	1	1	1	2	1	2	1	1.33333		1
1	12	17	1	2	31.5	32		2	3	1	4	3	3	2	4	1	9	14	23		3	2	3	3	2	5	3	4	3	3	3	2	13	15	8	36		1	0	0	0	1	2	0	1	2	0.777778		2
1	12	17	1	2				1	1	1	1	1	1	2	4	2	7	7	14		3	1	1	3	1	2	2	1	2	1	1	1	9	7	3	19		0	1	0	0	0	0	0	0	0	0.111111		1
1	12	18	1	1				1	3	1	3	1	2	1	1	1	6	8	14		1	1	1	4	1	2	2	2	1	6	3	2	8	7	11	26		3	1	3	3	3	3	2	3	3	2.66667		1
1	12	17	1	2	35.5	38		2	3	1	4	4	2	2	4	2	9	15	24		2	2	3	2	2	4	4	4	4	4	3	3	11	16	10	37		1	1	2	1	1	0	1	1	2	1.11111		2
1	12	17	1	2				1	2	1	3	1	1	1	2	1	5	8	13		3	2	4	3	3	1	1	1	1	4	4	3	15	4	11	30		2	2	2	1	0	0	0	0	1	0.888889		1
1	12	17	1	1				1	5	1	5	4	2	2	5	1	7	19	26		2	1	1	1	1	4	3	3	3	6	4	4	6	13	14	33		3	3	2	2	3	2	1	1	1	2		1
1	12	17	1	2	38	33		1	5	1	5	4	1	1	4	1	5	18	23		1	1	1	2	1	1	1	5	1	6	3	5	6	8	14	28		2	3	2	2	0	1	1	3	3	1.88889		1
1	12	17	1	1	21	26		1	3	1	5	3	5	3	5	1	11	16	27		6	6	4	6	6	6	6	3	3	6	6	6	28	18	18	64		2	2	3	2	2	2	2	0	1	1.77778		1
1	12	16	1	2	38	32		1	1	1	3	2	1	1	2	1	5	8	13		1	1	3	6	1	4	3	4	4	2	6	4	12	15	12	39		3	1	3	0	3	3	2	2	3	2.22222		1
1	12	17	1	2	39	40		1	1	1	1	1	2	1	1	1	6	4	10		2	2	6	2	1	3	2	1	1	1	2	4	13	7	7	27		2	2	2	2	2	2	2	3	0	1.88889		1
1	12	17	1	2	39	35		1	1	1	1	1	1	1	2	1	5	5	10		1	1	3	1	1	2	1	1	1	1	2	1	7	5	4	16		2	3	1	3	2	1	1	1	0	1.55556		1
1	12	17	1	2	33	39.5		2	4	1	4	4	3	2	5	2	10	17	27		1	1	3	2	1	2	2	3	3	6	3	1	8	10	10	28		2	3	2	3	3	2	3	1	2	2.33333		2
1	12	17	1	2	38.5	33		1	3	1	2	1	5	2	1	5	14	7	21		1	1	1	1	1	1	1	1	1	1	1	1	5	4	3	12		1	1	0	2	0	0	0	3	0	0.777778		3
1	12	16	1	2	36.5	36		4	5	1	3	2	3	1	4	1	10	14	24		1	1	4	3	2	2	2	2	2	6	6	6	11	8	18	37		2	3	1	3	3	1	2	0	1	1.77778		1
1	12	17	1	1	38	33		3	4	1	3	4	2	3	5	1	10	16	26		3	5	3	3	3	1	2	1	1	3	3	3	17	5	9	31		1	0	2	1	1	0	1	0	1	0.777778		2
1	12	18	1	2	40	37		1	3	1	4	4	2	1	1	1	6	12	18		1	1	5	1	1	1	1	1	1	2	1	1	9	4	4	17		3	0	0	0	1	0	0	0	0	0.444444		1
1	12	17	1	1	30.5	34		2	3	1	4	1	1	1	5	1	6	13	19		3	6	1	5	4	4	3	3	3	4	5	6	19	13	15	47		3	3	3	2	2	3	1	3	3	2.55556		2
1	12	17	1	1	30	32		2	5	1	5	4	1	2	4	3	9	18	27		1	3	4	2	4	6	6	5	3	6	6	6	14	20	18	52		2	2	1	1	1	0	0	2	1	1.11111		2
1	12	17	1	1	37	34		3	3	1	3	4	5	1	1	2	12	11	23		2	5	2	3	1	4	2	3	2	4	3	1	13	11	8	32		1	0	3	3	2	2	2	1	1	1.66667		1
1	12	17	1	1	37	32		3	4	1	3	2	1	2	1	1	8	10	18		3	3	4	3	4	4	4	3	4	2	2	2	17	15	6	38		2	3	1	2	0	0	0	0	1	1		2
1	12	17	2	1	37	40		1	3	1	4	5	3	1	2	2	8	14	22		1	1	1	1	1	1	2	1	1	6	2	6	5	5	14	24		3	0	3	3	3	1	2	0	2	1.88889		1
1	12	17	2	2	35	38		2	3	2	2	3	2	2	3	2	10	11	21		5	3	6	1	4	4	2	2	1	6	6	5	19	9	17	45		2	1	2	1	2	1	1	1	1	1.33333		4
1	12	17	2	1	33	30		2	2	1	3	4	4	3	4	1	11	13	24		1	2	1	3	2	2	2	4	3	5	3	2	9	11	10	30		2	1	2	2	0	0	0	0	1	0.888889		2
1	12	20	2	2				2	1	1	3	1	3	4	2	2	12	7	19		1	3	2	2	4	3	1	4	2	5	5	2	12	10	12	34		2	0	2	2	2	2	2	3	3	2		2
1	12	17	2	2				2	1	1	5	3	2	3	3	4	12	12	24		3	4	3	3	4	3	1	2	3	4	4	3	17	9	11	37		0	1	0	1	1	1	3	1	1	1		3
1	12	17	2	1	21.5	20		2	2	1	2	2	4	3	3	1	11	9	20		2	1	3	6	3	4	2	2	2	3	2	4	15	10	9	34		3	3	1	1	1	0	1	0	3	1.44444		1
1	12	17	2	1				1	3	1	4	2	1	1	2	1	5	11	16		3	6	3	6	4	3	4	2	2	6	6	5	22	11	17	50		2	2	3	3	2	2	1	1	1	1.88889		1
1	12	16	2	1	30	32		2	3	1	1	2	1	5	1	1	10	7	17		2	2	1	1	1	3	1	6	6	5	5	5	7	16	15	38		2	1	0	1	1	1	0	0	1	0.777778		1
1	12	17	2	1	39	34		3	4	1	3	4	5	3	4	1	13	15	28		1	2	1	5	2	2	4	4	4	5	5	3	11	14	13	38		2	1	2	3	2	2	2	0	1	1.66667		2
1	12	18	2	1	31	30		3	4	1	3	4	4	3	5	1	12	16	28		1	2	4	4	2	6	2	5	3	1	4	6	13	16	11	40		2	1	2	3	3	3	3	3	3	2.55556		3
1	12	17	2	1	38	32		1	1	1	1	1	1	1	3	1	5	6	11		1	1	2	2	1	1	1	1	1	1	1	2	7	4	4	15		1	0	2	3	0	0	0	2	0	0.888889		1
1	12	17	2	2	37	36		1	2	2	4	3	1	2	1	1	7	10	17		1	1	5	5	6	4	6	1	2	3	5	3	18	13	11	42		1	2	3	3	1	1	0	1	2	1.55556		1
1	12	17	2	1	27.5	26		1	4	3	2	5	2	5	3	2	13	14	27		3	6	5	6	6	4	4	1	3	6	6	6	26	12	18	56		3	3	2	2	3	2	1	1	2	2.11111		3
1	12	16	2	2	39	38		2	2	1	1	1	1	1	1	1	6	5	11		1	1	1	2	1	1	1	1	1	2	2	2	6	4	6	16		1	0	1	2	1	1	1	0	1	0.888889		1
1	12	17	2	2	36.5	33		2	3	1	3	4	2	1	1	1	7	11	18		5	2	4	6	5	5	5	5	5	4	3	3	22	20	10	52		2	3	2	2	2	2	2	1	3	2.11111		2
1	12	17	2	1	40	40		1	5	3	5	4	4	1	5	1	10	19	29		4	3	5	6	4	1	6	3	6	3	6	6	22	16	15	53		3	2	2	0	3	3	3	3	3	2.44444		1
1	12	17	2	1	35.5	38		2	3	1	1	3	1	1	3	1	6	10	16		1	1	1	2	1	3	4	1	1	6	4	3	6	9	13	28		0	0	1	0	0	0	0	0	0	0.111111		1
1	12	17	2	1	31	34		2	2	1	1	1	1	1	1	1	6	5	11		1	1	1	2	1	4	4	3	3	2	2	1	6	14	5	25		1	1	0	1	0	0	0	0	0	0.333333		2
1	12	18	2	1	30	34		3	5	1	3	3	1	1	5	1	7	16	23		1	1	1	1	1	5	4	1	3	6	6	4	5	13	16	34		2	2	2	0	0	1	1	1	1	1.11111		1
1	12	17	2	1	37	35		2	4	1	3	2	2	1	3	2	8	12	20		2	2	2	3	3	4	4	4	3	4	6	4	12	15	14	41		2	1	2	1	2	1	0	0	0	1		2
1	12	17	2	1	31	31		3	3	1	2	2	2	2	3	3	11	10	21		1	1	1	1	1	5	5	5	3	6	4	4	5	18	14	37		2	2	2	2	1	1	1	2	1	1.55556		2
1	12	17	2	1	39.5	39		1	2	2	2	1	1	1	1	1	6	6	12		2	2	2	1	6	1	1	1	1	5	1	1	13	4	7	24		0	1	1	3	0	0	0	0	0	0.555556		1
1	12	17	2	2	24	not		2	2	1	2	2	2	1	3	2	8	9	17		2	6	1	6	6	1	1	1	3	6	6	3	21	6	15	42		3	2	2	2	1	0	1	2	3	1.77778		2
1	12	17	2	1	39	40		1	3	1	2	2	1	2	3	1	6	10	16		2	1	3	4	1	2	2	1	1	2	4	1	11	6	7	24		2	0	1	0	0	0	0	2	1	0.666667		2
1	12	17	2	1	39	39		1	2	1	3	2	1	1	2	1	5	9	14		1	1	1	4	1	1	1	1	1	4	4	4	8	4	12	24		1	1	3	2	0	0	0	0	0	0.777778		1
1	12	17	2	2	39	39		1	2	1	3	3	1	1	2	1	5	10	15		1	1	2	3	3	1	2	1	2	6	6	5	10	6	17	33		2	1	2	2	0	0	0	1	1	1		1
1	12	17	2	1	38	34		4	3	5	5	4	3	4	3	3	19	15	34		3	3	4	3	2	1	3	5	3	5	2	4	15	12	11	38		2	1	2	3	0	2	3	1	3	1.88889		5
1	12	17	2	1	40	35		1	3	1	3	2	1	1	4	1	5	12	17		2	2	2	3	1	4	6	4	5	3	2	1	10	19	6	35		2	2	3	2	2	2	2	3	2	2.22222		2
1	12	17	2	1	25	40		3	4	1	5	5	3	2	5	3	12	19	31		6	5	4	6	6	5	6	5	5	6	6	6	27	21	18	66		3	3	2	2	3	3	3	2	3	2.66667		5
1	12	16	2	1	34	32		3	5	2	5	4	2	4	5	5	16	19	35		5	6	1	4	6	2	1	1	1	6	6	6	22	5	18	45		2	3	3	1	3	1	2	0	1	1.77778		1
1	12	17	2	1				2	1	1	1	1	1	1	2	1	6	5	11		1	1	1	6	3	1	1	3	2	4	1	1	12	7	6	25		2	0	2	0	0	0	0	0	0	0.444444		1
1	12	19	2	1	27.5	32		2	4	1	1	3	3	2	2	1	9	10	19		1	1	2	2	1	2	2	2	4	5	5	3	7	10	13	30		1	2	2	2	1	1	0	0	1	1.11111		1
1	12	16	2	1	32	32		1	5	1	3	3	4	1	5	2	9	16	25		6	3	6	6	4	1	4	4	1	6	6	6	25	10	18	53		2	1	3	2	3	3	3	2	3	2.44444		1
1	12	18	2	1	34	29		5	5	4	4	4	5	3	4	1	18	17	35		2	1	1	1	3	5	2	3	4	4	3	4	8	14	11	33		0	2	3	2	3	2	3	2	3	2.22222		1
1	12	17	2	1	37	32		3	4	2	5	1	2	2	3	3	12	13	25		2	4	1	2	4	5	6	6	5	6	6	6	13	22	18	53		1	1	3	1	2	2	3	0	2	1.66667		4
1	12	18	2	1	30.5	36		5	5	2	4	4	5	3	5	1	16	18	34		2	1	1	1	1	4	6	3	2	6	6	6	6	15	18	39		2	1	2	3	2	0	1	1	1	1.44444		3
1	12	17	2	1	33.5	40		5	2	3	2	4	3	2	5	5	18	13	31		2	4	3	1	3	2	3	2	2	2	5	6	13	9	13	35		1	0	2	2	1	2	3	0	0	1.22222		1
1	12	17	2	1	36.5	39		5	3	2	4	1	2	1	1	1	11	9	20		1	1	1	1	1	2	2	4	4	2	1	1	5	12	4	21		3	1	0	3	1	2	3	1	1	1.66667		1
1	12	17	2	1	35	35		2	1	2	1	3	1	1	4	1	7	9	16		1	1	1	1	1	1	1	1	1	1	1	1				0		1	0	0	1	1	1	0	0	1	0.555556		2
1	12	17	2	1				2	2	1	1	3	4	1	1	1	9	7	16		1	1	1	1	1	6	5	1	1	6	3	1	5	13	10	28		1	1	0	0	1	1	1	0	0	0.555556		1
1	12	18	2	1	30	30		1	3	1	4	1	3	2	1	3	10	9	19		4	1	3	1	4	2	2	4	2	2	3	2	13	10	7	30		2	2	2	3	2	2	2	3	1	2.11111		1
1	12	17	2	1	37	34		2	2	1	3	2	5	2	1	2	12	8	20		1	1	4	3	1	2	3	2	2	1	1	1	10	9	3	22		2	1	2	1	2	2	2	1	1	1.55556		4
1	12	17	2	2	29	33		2	2	2	2	2	1	1	3	2	8	9	17		1	1	1	2	1	2	2	4	2	1	1	1	6	10	3	19		1	2	1	2	2	2	2	2	3	1.88889		4
1	12	16	2	1	33	30		2	5	1	3	4	2	1	4	2	8	16	24		1	1	1	2	2	1	4	1	1	6	5	4	7	7	15	29		3	3	1	3	3	1	1	1	3	2.11111		2
1	12	17	2	2	36.5	32		1	1	1	2	2	5	1	2	1	9	7	16		1	2	3	1	2	1	1	1	2	6	6	4	9	5	16	30		2	0	1	2	0	0	1	0	1	0.777778		1
1	12	17	2	1	22	25		1	2	1	2	3	1	2	3	1	6	10	16		1	3	1	1	1	4	2	4	2	1	6	3	7	12	10	29		1	2	2	1	0	0	0	0	2	0.888889		1
1	12	17	2	1				2	4	3	3	3	2	3	3	1	11	13	24		4	2	5	5	3	3	3	3	4	5	5	6	19	13	16	48		3	3	2	3	2	2	3	3	3	2.66667		3
1	12	17	2	2	40	35		2	3	2	4	3	4	5	2	2	15	12	27		1	1	2	2	1	2	2	1	2	3	2	2	7	7	7	21		2	1	3	3	1	2	2	0	1	1.66667		3
1	12	17	2	1	37	27		2	3	1	4	5	3	3	2	2	11	14	25		5	6	4	5	6	4	5	4	3	5	6	5	26	16	16	58		2	3	1	1	2	1	1	1	3	1.66667		3
1	12	18	2	1	29	21		1	3	1	3	2	1	1	4	1	5	12	17		1	1	1	1	1	1	1	1	1	4	2	1	5	4	7	16		1	1	0	2	0	0	0	0	0	0.444444		1
1	12	17	2	2	38	39		1	1	1	1	2	1	2	1	1	6	5	11		1	1	1	1	1	1	1	1	1	1	1	1	5	4	3	12		2	0	0	1	0	0	0	0	0	0.333333		2
2	7	13		2	33	35		1	1	2	3	2	1	3	5	1	8	11	19		1	2	2	1	1	4	2	3	5	1	3	2	7	14	6	27		0	1	3	2	2	2	0	3	0	1.44444		5
2	7	12		2				1	3	2	5	4	1	5	1	3	12	13	25		1	1	2	2	2	3	3	2	3	3	3	3	8	11	9	28		1	2	2	2	2	2	1	2	1	1.66667		1
2	7	14		2	35.5	34		5	5	5	5	4	4	5	5	5	24	19	43		1	1	2	2	1	1	1	1	1	6	5	5	7	4	16	27		1	0	2	3	0	0	0	0	1	0.777778		5
2	7	12		2				1	1	2	4	3	3	4	4	5	15	12	27		3	3	2	2	2	2	2	2	1	1	2	1	12	7	4	23		3	3	1	1	0	0	0	1	0	1		1
2	7	14		1	34.5	31.5		1	1	1	2	1	2	2	2	2	8	6	14		2	2	2	2	1	2	2	2	2	2	2	2	9	8	6	23		0	0	1	2	0	0	0	0	0	0.333333		1
2	7	12		2	32	31		1	1	2	1	1	2	1	2	1	7	5	12		1	1	2	1	1	2	2	2	2	1	2	1	6	8	4	18		1	2	3	2	2	0	0	1	0	1.22222		1
2	7	12		1				1	1	2	1	1	2	1	1	1	7	4	11		1	1	1	2	2	1	1	1	1	1	1	1	7	4	3	14		2	2	3	1	3	0	1	2	1	1.66667		1
2	7	12		1	39	37		1	1	3	1	1	2	1	1	2	9	4	13		1	1	1	2	1	2	3	1	1	3	1	2	6	7	6	19		0	1	0	0	1	0	0	1	0	0.333333		1
2	7	13		1				2	2	2	2	1	1	1	1	1	7	6	13		2	2	2	1	1	1	1	1	2	2	2	2	8	5	6	19		1	1	1	3	1	1	1	1	1	1.22222		2
2	7	12		1	22	23		1	2	1	1	1	1	2	2	2	7	6	13		2	2	2	2	1	1	1	1	2	1	3	3	9	5	7	21		1	2	2	1	1	1	1	1	1	1.22222		1
2	7	13		2	40	40		1	5	5	1	3	3	1	1	1	11	10	21		6	6	3	6	5	5	5	5	5	4	5	3	26	20	12	58		3	3	0	3	0	1	0	1	1	1.33333		1
2	7	13		1	18.5	24		1	1	3	2	3	4	3	1	3	14	7	21		1	1	2	4	3	4	3	2	1	5	4	3	11	10	12	33		0	0	1	1	0	1	0	1	0	0.444444		1
2	7	12		1	25	27		2	3	3	4	5	1	2	3	4	12	15	27		1	2	3	4	1	5	4	3	2	6	5	1	11	14	12	37		2	2	1	2	1	0	1	1	2	1.33333		2
2	7	14		2	30	26		5	2	3	2	5	3	1	1	4	16	10	26		1	1	1	3	4	2	3	2	3	6	6	4	10	10	16	36		1	1	2	2	2	2	2	1	0	1.44444		4
2	7	13		1	35	40		2	1	1	2	1	1	2	1	2	8	5	13		1	1	1	1	1	1	1	1	1	2	2	3	5	4	7	16		3	2	0	2	1	0	0	0	2	1.11111		5
2	7	12		2				4	2	4	2	1	3	1	3	2	14	8	22		4	5	2	3	3	5	3	5	4	6	4	5	17	17	15	49		2	2	3	2	1	1	1	1	3	1.77778		1
2	7	13		1	27	30		2	1	1	1	3	1	3	4	1	8	9	17		1	2	1	2	3	2	4	2	2	2	2	1	9	10	5	24		3	3	3	2	3	3	3	3	3	2.88889		1
2	7	12		1	35	37		3	2	1	1	3	1	1	4	1	7	10	17		1	1	1	1	1	1	1	1	1	1	1	1	5	4	3	12		1	1	0	0	0	0	1	0	1	0.444444		1
2	7	12		1	20	23		1	1	1	1	1	1	1	1	1	5	4	9		1	1	1	1	1	1	1	1	1	1	1	1	5	4	3	12		3	2	1	1	1	3	0	1	2	1.55556		3
2	7	13		2	34	40		1	1	1	1	1	1	1	4	1	5	7	12		1	3	1	3	2	1	1	1	1	1	1	1	10	4	3	17		2	1	0	1	0	0	0	0	0	0.444444		2
2	7	12		2	13.5	14.5		2	1	3	1	3	2	1	5	1	9	10	19		3	2	1	4	3	1	1	1	1	3	2	1	13	4	6	23		3	2	1	1	1	0	0	1	2	1.22222		1
2	7	13		2	35.5	37.5		1	1	1	1	4	1	3	4	1	7	10	17		1	1	3	2	1	2	1	1	1	1	2	3	8	5	6	19		2	2	0	2	0	0	0	0	1	0.777778		3
2	7	12		2	38	36		1	3	1	4	4	1	1	5	2	6	16	22		3	2	1	4	1	1	1	1	1	1	2	1	11	4	4	19		1	3	0	2	0	0	0	2	1	1		2
2	7	13		2	29.5	35		3	2	1	3	5	2	3	4	3	12	14	26		2	3	4	4	2	3	5	4	3	1	2	2	15	15	5	35		1	1	2	1	2	1	0	0	1	1		1
2	7	12		1	37.5	39.5		1	1	1	1	1	2	1	1	2	7	4	11		1	1	1	1	1	1	1	1	1	2	1	1	5	4	4	13		3	2	0	2	0	0	0	2	1	1.11111		2
2	7	13		2	39.5	38.5		1	1	1	2	1	2	1	1	1	6	5	11		1	2	1	3	1	2	3	2	1	2	4	1	8	8	7	23		0	1	0	1	0	0	0	1	1	0.444444		1
2	7	12		1	38	35		5	2	2	1	2	2	2	1	2	13	6	19		2	2	1	2	1	2	2	1	1	2	1	2	8	6	5	19		1	1	0	2	1	0	0	1	0	0.666667		5
2	7	12		1	30	38		1	3	1	4	2	2	3	1	1	8	10	18		1	3	1	2	2	3	2	3	1	6	4	5	9	9	15	33		3	2	0	2	2	2	2	2	2	1.88889		5
2	7	12		1				2	3	1	3	3	3	2	3	2	10	12	22		2	2	3	3	3	4	3	4	4	3	3	2	13	15	8	36		1	1	1	0	1	1	0	1	1	0.777778		3
2	7	13		2	36	35		1	1	1	1	1	1	1	3	1	5	6	11		2	3	3	1	1	2	2	2	2	2	1	3	10	8	6	24		1	0	1	1	0	0	0	0	0	0.333333		1
2	7	13		1	22.8	23		4	4	3	5	2	3	3	1	2	15	12	27		2	2	2	3	3	1	1	2	2	2	2	2	12	6	6	24		1	1	2	1	3	3	1	1	0	1.44444		1
2	7	12		1				3	4	3	3	4	2	5	5	5	18	16	34		3	1	1	2	3	2	2	1	2	1	1	2	10	7	4	21		3	1	1	1	3	3	0	0	0	1.33333		1
2	7	13		1				3	2	2	2	4	2	1	1	2	10	9	19		3	4	3	3	5	4	4	4	5	2	3	1	18	17	6	41		2	0	0	1	0	2	1	3	1	1.11111		2
2	7	13		1				3	4	3	1	4	3	3	1	2	14	10	24		2	3	4	5	4	2	1	1	4	2	2	3	18	8	7	33		1	1	2	0	1	3	2	0	1	1.22222		3
2	7	13		1	30	28		1	2	1	1	3	1	1	3	1	5	9	14		3	3	2	3	4	5	3	1	3	1	1	1	15	12	3	30		0	0	0	3	0	0	0	0	0	0.333333		5
2	7	12		1	32	34		3	2	1	1	5	2	1	2	1	8	10	18		3	5	6	3	3	3	3	3	2	3	4	3	20	11	10	41		0	0	0	3	0	0	0	0	0	0.333333		1
2	7	12		1	25	30		1	1	1	1	2	1	2	5	3	8	9	17		4	3	1	1	2	2	2	2	2	1	1	1	11	8	3	22		3	2	1	3	1	2	3	2	1	2		1
2	7	12		1	32	30		3	2	5	3	3	2	4	5	1	15	13	28		1	2	2	1	2	1	1	1	2	2	1	1	8	5	4	17		3	3	3	0	3	3	3	3	3	2.66667		3
2	7	13		1	34	29		3	4	1	5	1	3	2	4	1	10	14	24		2	5	3	6	4	1	2	4	3	1	1	1	20	10	3	33		0	0	1	3	1	2	3	1	2	1.44444		1
2	7	12		2	39	38		1	1	1	1	1	2	1	1	1	6	4	10		3	1	1	3	2	1	1	1	1	1	2	1	10	4	4	18		2	3	3	1	3	2	1	2	3	2.22222		1
2	7	12		1				2	3	1	2	2	2	5	2	1	11	9	20		4	2	4	3	1	2	1	4	2	2	3	1	14	9	6	29		0	2	3	2	1	0	2	3	0	1.44444		2
2	7	13		1	20	27		1	2	1	1	3	1	2	3	1	6	9	15		1	1	1	1	1	1	1	1	1	1	1	1	5	4	3	12		0	0	0	3	0	0	0	2	2	0.777778		1
2	7	15		2	28	33		5	4	2	1	5	1	3	3	3	14	13	27		6	6	6	4	6	2	4	4	3	3	3	3	28	13	9	50		2	1	1	2	1	1	2	2	3	1.66667		5
2	7	13		2	37	38		2	4	3	4	1	2	4	5	1	12	14	26		1	1	1	1	1	1	1	1	1	4	2	1	5	4	7	16		0	3	2	0	0	3	3	0	0	1.22222		1
2	7	12		1	30	36.5		1	1	1	1	1	1	1	1	1	5	4	9		1	1	1	1	1	1	1	1	1	1	1	1	5	4	3	12		1	2	3	1	1	2	3	2	1	1.77778		1
2	7	13		2	36	39		1	2	1	3	2	2	2	2	1	7	9	16		3	3	2	3	2	1	1	1	1	4	5	3	13	4	12	29		1	0	1	1	1	0	0	0	0	0.444444		1
2	7	13		1	28	26		4	5	4	5	5	5	5	5	5	23	20	43		4	2	4	6	6	1	1	3	3	4	1	2	22	8	7	37		3	2	2	3	2	2	3	2	2	2.33333		1
2	7	13		1				3	3	1	3	1	1	1	1	1	7	8	15		2	3	3	2	3	4	5	4	5	2	2	3	13	18	7	38		2	1	3	1	2	2	1	2	3	1.88889		2
2	7	13		1				3	2	2	2	1	3	2	3	1	11	8	19		1	3	4	3	1	5	4	3	2	6	1	2	12	14	9	35		0	1	2	0	0	1	2	3	0	1		1
2	7	13		1				2	3	1	2	1	1	3	1	3	10	7	17		1	2	3	2	3	3	2	1	2	4	3	5	11	8	12	31		0	1	0	3	0	1	0	1	1	0.777778		1
2	7	12		2				1	1	1	2	1	1	1	2	2	6	6	12		1	1	1	1	1	1	1	1	1	3	2	1	5	4	6	15		0	0	0	1	0	0	0	0	0	0.111111		1
2	7	12		1				1	2	1	3	1	1	1	5	1	5	11	16		1	1	1	1	1	1	1	1	1	1	1	1	5	4	3	12		2	3	0	0	0	0	0	0	2	0.777778		1
2	7	12		1				2	2	2	2	3	3	2	4	1	10	11	21		3	1	1	3	1	1	1	1	1	2	1	1	9	4	4	17		1	2	1	0	2	1	1	2	1	1.22222		3
2	7	14		1	20	18		1	1	2	1	1	1	1	2	3	8	5	13		1	3	2	3	2	2	1	1	1	3	2	1	11	5	6	22		1	1	2	3	1	3	0	1	3	1.66667		3
2	7	13		2	38	36		1	2	1	2	3	1	1	2	1	5	9	14		3	2	3	2	2	2	2	3	2	4	3	3	12	9	10	31		1	1	1	3	0	1	1	1	2	1.22222		1
2	7	12		1	36	35		5	5	4	3	5	5	5	5	5	24	18	42		1	1	1	1	1	1	3	1	1	6	5	6	5	6	17	28		0	0	0	3	0	0	0	0	2	0.555556		5
2	7	13		1	37	35		3	2	1	3	1	1	1	2	3	9	8	17		6	6	4	6	6	4	4	5	5	6	6	5	28	18	17	63		1	3	0	3	1	0	1	3	3	1.66667		1
2	7	13		2				1	1	1	1	1	1	1	1	1	5	4	9		4	6	4	6	6	4	3	4	4	6	6	6	26	15	18	59		3	3	3	3	2	1	0	1	2	2		5
2	7	13		1				3	2	1	2	1	1	2	2	3	10	7	17		2	2	3	3	3	2	1	1	2	2	2	3	13	6	7	26		2	1	2	0	1	1	3	3	3	1.77778		3
2	7	13		1	35	32		2	4	1	1	3	2	1	3	2	8	11	19		4	4	2	3	4	2	2	1	1	3	1	3	17	6	7	30		1	1	0	2	1	0	0	1	2	0.888889		1
2	7	13		1				3	2	2	3	1	1	1	1	1	8	7	15		1	2	3	3	1	1	2	2	1	3	2	1	10	6	6	22		0	1	1	2	1	0	0	1	1	0.777778		1
2	7	12		1				3	3	3	3	1	3	3	3	3	15	10	25		1	1	1	1	1	1	1	2	2	2	2	2	5	6	6	17		2	2	1	1	1	2	1	2	2	1.55556		1
2	7	12		2	34	27		1	2	1	1	2	1	1	1	1	5	6	11		1	1	1	1	2	1	1	1	1	1	1	1	6	4	3	13		0	2	0	3	0	0	0	0	0	0.555556		1
2	7	13		1				2	1	2	2	3	1	1	4	1	7	10	17		3	2	2	2	4	2	2	1	1	6	5	4	13	6	15	34		3	3	1	1	1	0	0	0	3	1.33333		1
2	7	12		1	29	32		1	3	2	3	3	1	4	4	1	9	13	22		3	4	3	1	3	4	3	3	4	1	1	1	14	14	3	31		2	1	2	0	2	3	2	2	2	1.77778		1
2	7	13		1	31	27		2	1	2	1	3	2	1	1	2	9	6	15		2	4	3	3	3	2	1	1	1	1	1	2	15	5	4	24		1	1	1	0	1	1	1	1	2	1		2
2	7	12		1	35	34		1	1	1	1	1	1	1	1	1	5	4	9		1	1	1	1	1	1	1	1	1	1	1	1	5	4	3	12		0	0	0	1	0	0	0	1	0	0.222222		1
2	7	12		1				2	3	2	1	2	2	3	1	3	12	7	19		1	2	3	1	3	2	3	2	2	3	2	3	10	9	8	27		0	1	3	1	0	2	1	3	1	1.33333		1
2	7	13		2				1	3	2	4	1	1	4	5	1	9	13	22		3	3	3	5	3	4	3	4	3	5	2	2	17	14	9	40		1	2	2	3	1	2	1	2	2	1.77778		2
2	7	12		1				1	3	1	1	2	4	3	1	1	10	7	17		3	3	3	4	4	2	2	2	2	2	3	4	17	8	9	34		2	3	2	2	1	0	1	2	2	1.66667		1
2	7	12		1	34	25		1	2	1	1	2	1	1	2	1	5	7	12		2	1	1	3	1	1	1	1	1	2	4	1	8	4	7	19		1	0	0	0	3	3	3	1	2	1.44444		1
2	7	13		1	35	38		1	1	2	2	4	3	2	1	2	10	8	18		6	6	6	6	6	1	1	1	1	4	2	1	30	4	7	41		0	0	1	3	1	0	0	0	0	0.555556		1
2	7	13		2	38	40		1	1	1	1	1	2	2	2	3	9	5	14		1	1	2	1	1	1	1	1	1	1	2	1	6	4	4	14		1	2	1	1	1	0	1	0	1	0.888889		1
2	7	12		1	24.5	22		1	2	2	2	2	2	2	3	3	10	9	19		2	1	1	2	3	1	1	2	1	3	2	1	9	5	6	20		0	1	1	3	1	1	0	0	0	0.777778		1
2	7	15		1				4	3	3	3	1	3	3	1	3	16	8	24		1	1	2	4	2	2	1	3	2	2	3	5	10	8	10	28		1	0	0	3	0	1	2	1	0	0.888889		4
2	7	12		2	39	39.5		3	2	1	2	5	3	3	4	3	13	13	26		4	5	5	5	6	2	4	1	1	6	3	1	25	8	10	43		3	2	0	2	0	0	1	0	0	0.888889		1
2	7	12		1	36	37		2	2	1	3	2	2	1	2	1	7	9	16		2	4	2	5	3	4	4	4	4	5	5	4	16	16	14	46		2	2	1	1	1	1	0	1	1	1.11111		3
2	7	12		2	38	37.5		1	1	1	1	2	1	1	3	2	6	7	13		4	5	2	5	3	1	1	1	1	3	4	1	19	4	8	31		1	0	0	1	1	0	0	1	2	0.666667		1
2	7	12		2	40	40		1	1	1	1	1	1	1	1	1	5	4	9		1	1	1	1	1	1	1	1	1	1	1	1	5	4	3	12		0	1	0	0	0	1	0	1	0	0.333333		1
2	7	12		2	40	40		1	1	1	1	1	1	1	1	1	5	4	9		1	2	1	1	1	2	1	1	1	2	2	1	6	5	5	16		0	0	1	0	1	0	0	1	0	0.333333		1
2	7	12		2	40	38		1	1	1	1	1	1	1	1	1	5	4	9		1	1	2	1	1	1	1	1	1	1	1	1	6	4	3	13		0	0	0	1	0	0	1	0	0	0.222222		1
2	7	12		2	38	39		1	2	1	2	2	1	1	3	1	5	9	14		1	1	1	1	1	1	1	1	1	1	1	1	5	4	3	12		0	0	0	1	0	0	1	1	0	0.333333		1
2	7	12		2	40	40		1	2	1	1	1	1	1	1	1	5	5	10		1	2	1	1	1	1	1	1	2	1	1	1	6	5	3	14		0	1	1	1	1	0	0	0	0	0.444444		1
2	8	13		1				2	2	3	3	4	4	1	2	3	13	11	24		2	1	2	2	2	1	1	2	3	2	2	4	9	7	8	24		1	1	2	1	1	0	0	1	2	1		1
2	8	13		1	39	29		2	3	2	3	2	1	1	2	2	8	10	18		1	2	3	4	2	2	1	2	1	3	3	3	12	6	9	27		1	1	2	3	0	1	0	0	1	1		2
2	8	14		1				2	3	2	1	4	3	1	2	1	9	10	19		4	1	4	1	3	2	2	1	1	3	2	2	13	6	7	26		1	2	1	2	0	0	0	1	1	0.888889		2
2	8	13		2	38	37		1	2	1	2	2	3	1	3	1	7	9	16		6	6	6	6	6	1	1	1	1	5	5	2	30	4	12	46		2	3	0	1	3	3	3	1	2	2		1
2	8	13		2	39.5	36		1	3	1	1	2	1	1	3	1	5	9	14		1	1	1	1	1	2	2	1	1	1	2	3	5	6	6	17		2	2	0	3	1	0	0	0	0	0.888889		2
2	8	13		2	39	36		1	1	1	3	1	1	2	4	2	7	9	16		1	1	1	1	1	1	1	1	1	2	2	1	5	4	5	14		3	0	0	1	1	0	0	0	0	0.555556		1
2	8	13		1	30	20		1	3	1	3	3	1	2	3	1	6	12	18		1	1	1	1	1	3	4	4	5	3	2	3	5	16	8	29		3	3	1	1	1	1	1	0	1	1.33333		2
2	8	14		1				1	3	2	2	1	1	2	3	1	7	9	16		3	1	3	3	1	2	1	3	2	2	3	3	11	8	8	27		0	1	1	2	0	0	0	2	1	0.777778		2
2	8	15		1	37	32		2	3	1	2	2	1	2	5	1	7	12	19		4	3	2	3	1	3	4	4	2	6	4	3	13	13	13	39		1	2	2	3	2	1	1	3	2	1.88889		5
2	8	13		2	39	34		2	5	1	3	4	3	2	1	2	10	13	23		1	3	1	1	3	2	3	2	2	2	1	3	9	9	6	24		3	3	0	2	0	2	0	2	1	1.44444		1
2	8	14		1	40	35		4	5	3	5	4	4	4	4	4	19	18	37		3	5	3	3	4	3	4	3	5	6	6	6	18	15	18	51		2	2	1	3	2	1	1	2	2	1.77778		1
2	8	14		2	40	27		2	3	4	1	3	1	1	1	1	9	8	17		3	1	3	2	1	4	3	3	3	4	6	6	10	13	16	39		3	3	0	1	1	0	0	3	3	1.55556		3
2	8	14		1				3	2	1	3	4	1	1	3	1	7	12	19		5	1	3	4	5	4	5	3	5	3	3	3	18	17	9	44		1	2	0	1	3	1	1	3	2	1.55556		2
2	8	14		2	38.5	29.5		2	2	1	2	3	1	1	1	2	7	8	15		3	4	3	4	2	5	3	3	3	5	2	4	16	14	11	41		1	0	3	1	3	2	2	3	2	1.88889		1
2	8	14		1	37	34		5	5	2	4	4	2	3	3	3	15	16	31		4	4	3	5	4	2	3	2	2	5	4	5	20	9	14	43		0	0	1	1	1	2	0	1	3	1		4
2	8	14		2	39.5	34		1	3	1	4	3	1	1	1	1	5	11	16		3	1	3	3	5	3	2	2	1	4	2	2	15	8	8	31		0	1	0	1	1	0	0	0	1	0.444444		1
2	8	13		1				1	4	2	1	1	3	1	1	3	10	7	17		1	1	1	1	1	1	1	1	1	1	1	1	5	4	3	12		0	0	3	2	0	0	0	0	0	0.555556		5
2	8	13		1	39	35		3	2	3	2	5	3	2	5	2	13	14	27		2	1	3	4	2	2	4	4	3	4	3	5	12	13	12	37		1	0	2	2	2	1	1	1	1	1.22222		3
2	8	13		1				1	2	1	2	1	1	1	1	1	5	6	11		1	1	1	2	1	1	1	2	1	1	1	2	6	5	4	15		0	0	1	3	0	0	0	0	0	0.444444		1
2	8	14		2	35	36		1	3	1	3	1	1	1	3	3	7	10	17		6	6	6	6	6	4	4	5	4	6	6	6	30	17	18	65		1	1	1	1	3	3	1	3	0	1.55556		3
2	8	13		1	39.5	34.5		2	3	1	2	2	2	2	3	2	9	10	19		1	1	1	1	1	1	1	1	1	4	4	2	5	4	10	19		1	0	1	1	1	0	0	0	0	0.444444		2
2	8	14		2				3	2	1	3	4	3	3	4	2	12	13	25		1	2	3	3	3	4	3	3	4	1	1	3	12	14	5	31		1	2	0	2	2	0	1	2	1	1.22222		3
2	8	17		1	36	32		4	2	3	2	3	3	3	5	4	17	12	29		3	3	3	4	2	4	5	5	5	3	5	3	15	19	11	45		2	1	1	1	1	2	3	1	2	1.55556		3
2	8	13		2	40	38.5		1	1	1	2	2	1	1	1	1	5	6	11		1	1	1	1	1	1	1	1	1	2	2	1	5	4	5	14		1	0	0	1	0	0	0	2	2	0.666667		1
2	8	13		2	40	37.5		1	2	1	2	1	1	1	1	1	5	6	11		3	2	2	1	2	1	1	1	1	4	5	1	10	4	10	24		3	2	2	2	0	0	1	1	1	1.33333		1
2	8	13		2	40	38		1	1	1	2	2	1	2	1	1	6	6	12		2	2	2	3	3	1	5	2	2	2	3	2	12	10	7	29		1	1	2	2	0	0	1	1	1	1		1
2	8	14		2	40	35		3	3	4	5	5	3	4	2	3	17	15	32		1	1	2	1	3	1	1	1	1	5	3	3	8	4	11	23		3	2	0	2	0	0	0	0	1	0.888889		1
2	8	13		2	39	35		2	1	1	2	1	2	1	1	1	7	5	12		5	4	6	5	4	1	1	1	1	4	4	2	24	4	10	38		2	2	1	2	0	0	0	0	0	0.777778		1
2	8	13		2	40	36		2	2	1	1	2	1	1	1	1	6	6	12		1	1	2	2	1	1	1	1	1	2	1	3	7	4	6	17		1	2	1	2	1	1	1	1	0	1.11111		1
2	8	13		2				1	1	1	1	2	1	1	2	1	5	6	11		1	1	1	1	1	1	1	1	1	1	1	1	5	4	3	12		0	0	0	0	0	0	0	0	0	0		1
2	8	13		2	39	28		2	2	1	1	1	1	1	1	1	6	5	11		1	1	1	1	1	3	1	2	2	1	1	1	5	8	3	16		0	0	0	0	0	0	0	0	0	0		1
2	8	14		2	40	38.5		1	2	1	1	1	1	1	1	1	5	5	10		1	1	1	1	1	1	2	1	1	3	2	1	5	5	6	16		1	1	0	0	0	0	0	0	0	0.222222		1
2	8	14		2	39.5	31.5		2	2	1	4	2	1	1	4	1	6	12	18		2	2	1	1	1	2	2	2	1	5	4	2	7	7	11	25		2	2	1	1	3	1	1	3	1	1.66667		1
2	8	13		2	39	33		1	3	1	4	2	1	1	2	1	5	11	16		1	1	1	2	1	1	2	2	2	5	4	3	6	7	12	25		1	0	0	2	1	0	0	1	0	0.555556		1
2	8	14		2	37	33		2	2	1	2	3	2	1	1	1	7	8	15		2	2	1	2	3	1	2	2	2	2	3	4	10	7	9	26		1	1	1	1	1	1	0	1	1	0.888889		1
2	8	14		2	40	36		2	4	1	2	1	2	1	3	2	8	10	18		1	1	1	1	2	2	4	3	1	6	6	5	6	10	17	33		1	2	2	3	2	1	0	1	1	1.44444		1
2	8	14		2	40	39		1	2	1	1	3	1	1	1	1	5	7	12		4	2	3	3	4	1	1	1	1	1	2	2	16	4	5	25		1	1	0	1	1	0	1	0	1	0.666667		1
2	8	14		2	38	37		1	2	1	1	2	1	2	2	1	6	7	13		1	1	2	2	1	1	1	4	3	5	3	2	7	9	10	26		1	1	2	1	0	0	0	2	1	0.888889		2
2	8	13		2	40	38.5		2	1	2	1	3	1	1	4	2	8	9	17		1	1	2	1	1	2	2	1	1	6	4	2	6	6	12	24		2	2	0	3	3	3	3	3	2	2.33333		1
2	8	15		2	38.5	39		1	1	1	1	2	1	2	1	1	6	5	11		3	5	6	6	6	6	5	6	5	3	5	4	26	22	12	60		0	3	1	3	0	1	0	0	1	1		1
2	8	14		2	38.5	37		2	3	1	3	2	2	3	3	2	10	11	21		1	1	1	2	1	2	2	2	2	3	3	1	6	8	7	21		1	1	1	2	1	2	1	0	0	1		3
2	8	14		1	38	39.5		2	3	1	2	4	2	1	2	1	7	11	18		1	1	1	1	1	1	1	1	1	4	6	1	5	4	11	20		0	2	0	2	0	0	1	1	1	0.777778		1
2	8	13		2	38	22.5		1	3	2	1	4	2	3	1	3	11	9	20		1	3	2	1	1	3	2	2	2	3	5	6	8	9	14	31		1	2	0	2	3	0	0	3	0	1.22222		1
2	8	13		1	36.5	32.5		1	2	1	2	1	1	3	3	1	7	8	15		4	4	4	2	3	2	2	2	3	1	3	3	17	9	7	33		2	3	2	2	1	2	1	0	1	1.55556		2
2	8	14		2	38.5	30.5		2	3	3	2	5	5	2	5	3	15	15	30		4	1	3	3	1	1	3	2	2	5	4	2	12	8	11	31		2	3	0	2	1	0	0	2	2	1.33333		3
2	8	14		2	39.5	34.5		1	3	1	4	2	2	1	2	1	6	11	17		2	2	1	3	3	1	1	2	1	4	5	2	11	5	11	27		2	3	0	1	2	1	0	1	2	1.33333		1
2	8	13		2	39	35.5		1	3	1	4	1	2	1	2	1	6	10	16		2	2	1	3	4	2	1	2	1	5	5	2	12	6	12	30		2	3	1	1	1	0	0	1	1	1.11111		1
2	8	14		2	18.5	45		5	2	3	5	3	3	4	5	2	17	15	32		1	1	1	1	1	2	1	2	1	1	1	1	5	6	3	14		0	3	0	0	0	2	0	1	1	0.777778		5
2	8	13		1	36	30		3	1	1	3	4	1	2	4	1	8	12	20		1	2	5	4	5	2	2	1	4	3	4	6	17	9	13	39		1	3	3	0	1	3	1	3	2	1.88889		1
2	8	13		1				2	2	3	4	2	4	2	5	3	14	13	27		1	1	1	3	2	5	3	5	5	2	2	2	8	18	6	32		0	1	0	2	1	0	0	0	1	0.555556		2
2	8	14		1	26	30		2	3	3	2	2	3	3	2	4	15	9	24		1	5	3	2	4	1	4	3	1	4	3	1	15	9	8	32		2	1	3	2	1	3	3	2	2	2.11111		2
2	8	13		1	30	32		3	2	1	2	3	1	1	4	1	7	11	18		1	1	1	3	1	4	3	3	4	4	2	1	7	14	7	28		0	0	0	3	1	0	1	0	1	0.666667		3
2	8	15		1	30	27		3	5	3	3	3	5	3	5	3	17	16	33		1	1	2	3	5	2	5	5	5	6	5	6	12	17	17	46		1	3	0	3	1	0	0	1	1	1.11111		1
2	8	13		1	22	26		2	4	1	3	5	4	1	5	1	9	17	26		4	5	4	6	6	6	6	6	6	3	4	5	25	24	12	61		3	3	2	2	2	0	1	3	2	2		4
2	8	15		1	30	30		4	3	3	3	1	1	1	3	1	10	10	20		3	1	1	1	2	1	2	2	2	4	3	5	8	7	12	27		3	2	1	1	0	1	2	3	2	1.66667		2
2	8	14		1	37.5	31		3	5	5	4	2	4	1	1	2	15	12	27		1	1	1	1	1	1	2	3	3	2	2	1	5	9	5	19		1	0	2	1	3	0	0	0	1	0.888889		5
2	8	15		2	37	33		2	4	3	3	5	5	3	5	2	15	17	32		2	1	1	1	3	3	2	2	1	4	6	5	8	8	15	31		3	2	3	1	3	2	3	2	3	2.44444		3
2	8	13		1	36	23		2	4	1	4	2	2	2	5	3	10	15	25		5	5	4	6	6	1	3	3	2	5	6	6	26	9	17	52		1	3	3	1	2	2	3	2	2	2.11111		1
2	8	14		2	32	30		3	2	1	2	3	1	1	4	1	7	11	18		5	6	3	6	6	6	4	3	6	2	3	2	26	19	7	52		2	3	0	1	1	1	0	0	2	1.11111		3
2	8	13		2	37.14	27.1		2	3	1	4	3	2	1	4	1	7	14	21		1	1	3	2	3	5	5	3	5	6	3	6	10	18	15	43		0	1	3	3	0	0	0	2	0	1		3
2	8	15		1	25	20		4	5	4	4	5	5	3	5	2	18	19	37		6	6	6	6	5	2	2	2	2	5	5	5	29	8	15	52		0	0	0	3	0	0	0	0	0	0.333333		5
2	8	13		1	38.5	35		1	2	1	3	3	2	1	4	1	6	12	18		4	3	1	1	2	3	2	3	2	1	1	1	11	10	3	24		1	1	0	3	0	0	0	0	0	0.555556		3
2	8	13		1	32	30		2	4	4	3	4	1	4	1	1	12	12	24		1	1	1	1	1	1	1	1	1	1	1	1	5	4	3	12		3	3	3	0	3	3	3	3	3	2.66667		4
2	8	13			37	36		1	2	1	1	1	1	1	1	1	5	5	10		2	1	1	1	1	1	1	1	1	1	1	1	6	4	3	13		0	0	1	1	0	0	0	0	0	0.222222		1
2	8	13			35	37		1	1	1	1	1	1	1	1	1	5	4	9		1	1	1	1	1	1	1	1	1	1	1	1	5	4	3	12		1	0	0	0	1	0	1	1	0	0.444444		1
2	8	13			36	38		1	2	1	1	1	1	1	1	1	5	5	10		1	1	1	1	1	1	1	1	1	1	1	1	5	4	3	12		0	0	0	1	1	0	0	0	1	0.333333		1
2	8	13			37	34		1	2	1	1	1	1	1	1	1	5	5	10		1	1	1	1	1	1	1	1	1	1	1	1	5	4	3	12		0	0	0	0	0	0	0	0	0	0		1
2	8	13			35	38		1	1	1	1	1	1	1	1	1	5	4	9		1	1	1	1	1	1	1	1	1	1	1	1	5	4	3	12		0	0	0	0	0	0	0	0	0	0		1
2	9	15		1				1	2	2	3	2	3	1	3	3	10	10	20		1	1	1	1	1	1	1	1	1	1	1	1	5	4	3	12		0	0	0	3	0	0	0	0	0	0.333333		2
2	9	14		2	40	36		1	1	1	2	1	1	2	3	2	7	7	14		1	1	1	1	1	2	2	1	1	2	1	1	5	6	4	15		1	0	1	1	0	0	0	1	2	0.666667		1
2	9	16		1	30	29		4	4	3	5	5	5	5	3	2	19	17	36		6	5	5	6	5	4	4	3	4	5	3	5	27	15	13	55		3	2	1	2	2	0	0	0	0	1.11111		1
2	9	14		1				3	4	1	5	5	1	1	5	2	8	19	27		1	1	1	1	1	1	2	1	1	6	6	4	5	5	16	26		1	3	3	3	0	0	0	3	0	1.44444		5
2	9	14		2	38.5	39		1	2	1	3	1	1	1	4	2	6	10	16		4	5	3	6	4	3	5	3	5	5	5	4	22	16	14	52		2	3	2	2	1	0	2	2	3	1.88889		1
2	9	14		1	33.5	26.5		2	4	3	2	3	3	4	3	2	14	12	26		4	6	3	4	5	5	2	4	3	3	6	5	22	14	14	50		1	2	0	2	0	2	1	2	1	1.22222		1
2	9	14		1	35	26		2	4	1	3	3	3	4	4	1	11	14	25		1	1	2	2	1	2	3	2	2	1	1	1	7	9	3	19		0	1	1	2	0	0	0	0	0	0.444444		2
2	9	14		1	28	20		2	4	3	5	5	4	3	2	4	16	16	32		2	1	2	2	2	5	4	5	4	4	3	3	9	18	10	37		1	0	1	1	0	1	2	3	3	1.33333		2
2	9	15		1				2	3	1	2	1	1	1	2	1	6	8	14		4	5	4	3	3	1	1	1	1	1	1	1	19	4	3	26		3	3	3	3	3	3	3	3	3	3		5
2	9	16		1				3	2	3	3	2	3	3	3	2	14	10	24		6	6	6	6	6	3	3	2	4	4	5	5	30	12	14	56		2	2	1	2	2	2	2	1	1	1.66667		1
2	9	14		1				5	5	5	5	5	5	5	5	5	25	20	45		2	4	3	3	1	3	5	2	1	3	4	2	13	11	9	33		2	3	3	1	1	3	2	3	2	2.22222		1
2	9	16		1	32	29		3	3	1	2	3	3	4	2	2	13	10	23		1	1	1	1	2	5	5	4	5	1	2	2	6	19	5	30		3	2	2	1	2	2	0	0	0	1.33333		1
2	9	16		2	32	38		2	5	3	5	5	4	5	5	3	17	20	37		2	2	3	3	4	1	1	1	1	6	6	6	14	4	18	36		0	1	0	2	1	0	1	0	1	0.666667		1
2	9	15		1	32	28		2	1	1	3	1	4	2	3	1	10	8	18		3	2	4	2	5	4	5	6	3	2	4	1	16	18	7	41		1	0	2	0	0	1	2	0	3	1		1
2	9	15		1				1	3	1	1	2	1	1	2	1	5	8	13		1	1	2	1	1	6	6	6	5	1	3	1	6	23	5	34		2	2	0	3	0	0	0	0	0	0.777778		2
2	9	15		1				2	2	1	1	3	2	1	3	2	8	9	17		1	1	1	1	1	6	6	6	6	1	1	1	5	24	3	32		3	3	3	0	3	3	3	3	3	2.66667		1
2	9	14		2	38.5	38.5		2	1	1	1	3	1	2	1	2	8	6	14		1	2	3	1	3	6	5	5	6	2	1	2	10	22	5	37		2	1	1	3	0	1	1	1	0	1.11111		1
2	9	15		2	22	31		2	2	1	2	3	1	1	3	1	6	10	16		1	3	2	3	2	4	4	4	2	4	2	1	11	14	7	32		2	2	1	2	1	0	0	0	0	0.888889		3
2	9	15		1	26	29		1	1	1	1	2	3	2	1	1	8	5	13		1	3	1	4	1	1	1	1	1	4	1	1	10	4	6	20		0	2	0	0	1	0	0	0	0	0.333333		1
2	9	14		1	45	26		3	4	1	2	4	2	2	5	2	10	15	25		3	3	1	3	6	3	4	5	4	5	1	3	16	16	9	41		2	2	2	1	2	2	2	3	3	2.11111		4
2	9	14		1	34	38		2	3	1	2	4	1	2	3	1	7	12	19		3	1	2	4	5	5	3	5	4	5	4	3	15	17	12	44		1	2	0	2	2	0	0	0	0	0.777778		2
2	9	14		1	38	36		1	1	1	1	1	1	3	1	1	7	4	11		1	3	4	2	1	2	1	1	2	3	4	2	11	6	9	26		3	3	3	0	3	3	3	3	3	2.66667		1
2	9	14		1	25	23		2	3	1	3	5	1	3	5	2	9	16	25		6	5	4	4	3	3	3	5	3	3	2	1	22	14	6	42		3	2	3	2	3	1	3	1	1	2.11111		3
2	9	15		1	29	29		1	1	2	3	1	1	3	2	1	8	7	15		1	1	2	3	1	1	1	1	2	1	3	1	8	5	5	18		1	3	1	2	3	0	0	0	0	1.11111		1
2	9	15		2	32	33		1	3	1	2	2	1	3	2	1	7	9	16		1	2	1	3	3	4	4	4	4	5	4	2	10	16	11	37		0	0	1	2	0	0	0	0	0	0.333333		3
2	9	14		2	33	34		2	3	1	3	2	1	2	2	1	7	10	17		4	5	6	4	6	4	5	5	2	3	4	2	25	16	9	50		1	2	0	2	1	1	2	1	1	1.22222		2
2	9	14		1	24	29		1	1	1	1	2	1	1	1	1	5	5	10		3	3	3	3	3	4	4	4	4	3	3	3	15	16	9	40		0	1	0	1	0	0	0	1	0	0.333333		2
2	9	15		1	27	20		1	2	1	2	1	1	1	1	1	5	6	11		6	6	4	5	4	2	1	1	1	5	6	6	25	5	17	47		1	0	1	2	1	0	0	0	0	0.555556		1
2	9	14		2	36.5	37.5		1	3	1	2	2	1	1	2	1	5	9	14		3	3	3	1	5	4	3	5	5	4	2	2	15	17	8	40		3	0	1	2	0	0	0	0	0	0.666667		1
2	9	15		1	31	36		4	5	3	3	2	2	4	5	4	17	15	32		3	6	6	3	3	3	3	2	3	6	6	6	21	11	18	50		3	3	3	0	3	2	3	2	3	2.44444		5
2	9	14		1	30	34.5		4	5	5	4	3	4	2	1	4	19	13	32		5	3	6	3	5	3	2	3	3	3	1	2	22	11	6	39		0	0	1	3	0	0	0	2	0	0.666667		4
2	9	14		1	40	37		1	1	1	3	5	5	4	3	3	14	12	26		6	6	6	4	3	5	4	6	3	1	1	1	25	18	3	46		0	0	3	3	1	0	1	1	2	1.22222		3
2	9	14		1	33	35		2	3	1	3	4	2	3	5	1	9	15	24		2	1	1	2	2	3	2	2	2	1	2	1	8	9	4	21		0	0	1	3	0	0	0	0	0	0.444444		1
2	9	14		1	37	34		2	4	1	2	2	1	1	2	1	6	10	16		2	1	2	3	2	2	2	2	1	4	5	3	10	7	12	29		1	2	0	1	2	0	0	1	1	0.888889		2
2	9	15		1	27	28		2	4	1	4	4	2	4	3	2	11	15	26		6	5	5	6	4	6	6	4	5	6	6	6	26	21	18	65		2	3	3	1	3	3	3	3	2	2.55556		3
2	9	18		1	37	30		2	1	1	1	4	2	2	1	1	8	7	15		1	1	1	1	1	2	2	2	3	2	3	3	5	9	8	22		1	1	1	2	1	1	1	1	1	1.11111		2
2	9	15		1	7.5	5		1	2	3	1	2	4	1	3	1	10	8	18		1	2	1	1	1	3	1	4	2	1	6	1	6	10	8	24		2	1	1	1	0	3	1	3	3	1.66667		1
2	9	14		1				2	2	3	2	2	2	2	2	2	11	8	19		2	2	2	2	2	2	2	2	2	2	2	2	10	8	6	24		2	2	2	1	2	2	2	2	2	1.88889		2
2	9	15		2	40	39.5		1	2	1	2	2	1	1	2	1	5	8	13		6	6	6	3	5	2	1	1	1	5	4	3	26	5	12	43		1	2	1	1	1	1	1	1	1	1.11111		1
2	9	13		1	36	34		1	3	1	3	2	1	2	3	1	6	11	17		2	2	2	3	3	3	4	2	4	4	5	3	12	13	12	37		2	1	1	1	0	0	0	2	0	0.777778		4
2	9	14		1	35	32		1	3	1	3	1	1	4	3	3	10	10	20		1	1	1	1	1	4	5	4	5	3	3	1	5	18	7	30		0	0	3	0	3	3	3	0	0	1.33333		3
2	9	15		2	39.5	38		1	3	1	4	2	1	3	3	1	7	12	19		2	5	3	6	3	6	5	6	6	4	3	2	19	23	9	51		0	1	0	3	1	0	0	0	0	0.555556		1
2	9	15		2	38.5	38		2	4	1	3	2	2	2	3	1	8	12	20		1	3	2	1	5	4	4	5	5	6	5	3	12	18	14	44		1	1	0	1	1	0	0	1	1	0.666667		2
2	9	14		2				1	1	2	1	3	1	1	2	1	6	7	13		4	5	2	3	1	2	2	2	2	1	4	2	15	8	7	30		1	2	3	3	2	1	0	0	1	1.44444		1
2	9	15		2	39.5	40		1	2	1	3	2	1	1	2	1	5	9	14		3	1	1	2	2	1	1	1	1	5	3	3	9	4	11	24		3	3	2	2	3	1	2	3	3	2.44444		1
2	9	15		2	39.5	39		1	2	1	2	1	2	1	2	1	6	7	13		1	1	1	1	1	1	1	1	1	3	4	1	5	4	8	17		3	3	0	2	3	3	3	3	3	2.55556		5
2	9	15		2				2	4	1	4	3	1	1	4	3	8	15	23		3	3	4	6	4	1	1	1	1	6	6	3	20	4	15	39		1	0	0	2	1	2	2	0	0	0.888889		2
2	9	15		1	37.5	37		3	5	3	4	3	4	3	5	2	15	17	32		1	2	1	2	2	2	1	2	2	5	4	4	8	7	13	28		1	2	1	1	2	1	1	2	2	1.44444		4
2	9	14		2	43	37		3	2	1	3	2	2	2	4	1	9	11	20		1	4	4	2	1	1	1	1	2	2	2	1	12	5	5	22		2	2	2	1	1	1	2	1	2	1.55556		4
2	9	14		1	34	35		3	4	1	4	2	1	1	4	1	7	14	21		1	1	4	1	3	3	1	1	2	2	2	2	10	7	6	23		1	1	1	2	1	0	1	0	1	0.888889		3
2	9	14		1	39	35		1	3	2	4	3	3	5	1	2	13	11	24		1	1	2	2	2	1	1	2	3	2	3	1	8	7	6	21		3	1	0	2	1	0	1	0	0	0.888889		1
2	9	13		1	40	40		1	1	1	1	3	2	1	2	1	6	7	13		1	1	2	1	1	1	1	1	1	3	3	1	6	4	7	17		1	1	1	1	1	0	0	0	0	0.555556		2
2	9	14		1	40	37		1	2	1	1	1	1	1	2	1	5	6	11		3	4	3	3	3	3	1	3	1	4	2	2	16	8	8	32		2	1	2	1	1	2	1	2	2	1.55556		1
2	9	14		1				1	2	1	2	2	1	1	3	1	5	9	14		3	4	2	4	3	2	1	3	1	1	2	2	16	7	5	28		2	1	2	2	0	0	0	1	1	1		2
2	9	14		1	36	33		1	1	3	2	2	1	1	1	3	9	6	15		6	6	6	5	6	1	3	1	1	2	1	3	29	6	6	41		0	2	3	1	2	1	2	0	2	1.44444		5
2	9	14		2				2	1	1	2	3	1	1	2	1	6	8	14		2	3	2	2	3	2	2	2	2	2	3	2	12	8	7	27		2	1	0	0	1	0	0	1	1	0.666667		2
2	9	13		2	36.5	38.5		5	5	5	5	5	5	5	5	5	25	20	45		1	2	3	4	3	2	3	1	3	4	4	1	13	9	9	31		1	2	3	0	0	0	0	0	0	0.666667		4
2	9	14		2	40	33		3	3	1	2	4	1	2	2	1	8	11	19		1	4	4	2	1	6	4	5	6	2	1	1	12	21	4	37		2	2	2	1	0	0	0	1	0	0.888889		1
2	9	16		1				1	1	1	1	1	1	1	1	1	5	4	9		1	1	1	1	1	1	1	1	1	1	1	1	5	4	3	12		0	0	0	3	0	0	0	0	0	0.333333		2
2	9	14		1	38	36		1	3	1	1	3	3	1	3	1	7	10	17		1	1	1	3	2	1	1	1	2	1	1	1	8	5	3	16		1	2	3	2	3	2	3	2	2	2.22222		3
2	9	14		1	37.5	36		4	3	3	5	3	5	3	5	5	20	16	36		1	4	3	3	4	4	2	3	2	2	1	3	15	11	6	32		0	1	1	1	3	3	1	1	3	1.55556		3
2	9	15		2	30	29		2	3	1	3	1	1	1	2	1	6	9	15		2	2	1	3	3	1	2	2	2	2	2	3	11	7	7	25		2	1	0	2	0	0	0	0	1	0.666667		2
2	9	14		1	21.5	32.5		1	1	1	1	1	2	1	1	1	6	4	10		2	4	2	4	3	3	3	2	4	3	4	3	15	12	10	37		0	3	0	1	0	0	0	1	2	0.777778		1
2	9	14		2	23	37.5		2	2	2	2	3	2	2	3	2	10	10	20		1	1	1	1	1	2	2	2	2	2	1	1	5	8	4	17		0	1	0	2	0	0	0	1	0	0.444444		1
2	9	14		1				1	3	2	2	3	2	3	2	2	10	10	20		4	2	4	4	4	2	2	2	2	2	3	4	18	8	9	35		1	1	1	3	1	1	0	0	0	0.888889		1
2	9	15		1	35	30		3	3	1	1	3	1	1	3	1	7	10	17		1	1	1	1	1	2	1	2	2	1	1	1	5	7	3	15		0	0	0	0	3	0	0	0	0	0.333333		1
2	9	14		1	32	26/40		1	1	1	1	1	1	1	1	1	5	4	9		1	1	1	1	1	2	1	2	2	2	1	4	5	7	7	19		0	1	0	1	0	0	0	0	1	0.333333		1
2	9	14		1	38	39		1	2	1	1	1	1	1	1	1	5	5	10		6	6	6	6	6	6	6	6	4	6	6	6	30	22	18	70		3	3	3	0	2	1	2	3	1	2		5
2	9	15		1	32	30		3	1	1	1	4	1	1	3	2	8	9	17		3	6	4	6	4	6	6	5	5	3	4	1	23	22	8	53		1	0	3	2	0	1	0	0	0	0.777778		1
2	9	15		1	30	40		5	4	5	5	2	3	5	1	3	21	12	33		6	5	4	3	4	6	6	5	4	4	5	6	22	21	15	58		0	1	2	0	2	1	0	0	3	1		4
2	9	14		1	25	34		4	2	5	5	1	4	5	1	2	20	9	29		6	6	5	4	3	3	3	4	5	5	3	2	24	15	10	49		0	2	1	3	3	1	1	0	2	1.44444		4
2	9	14		1	38.5	39.5		2	4	1	3	4	2	1	2	1	7	13	20		2	1	3	2	3	1	1	1	1	1	1	2	11	4	4	19		1	2	0	3	0	0	1	0	1	0.888889		2
2	9	15		1				1	1	1	2	2	2	1	1	1	6	6	12		1	1	1	1	1	1	1	1	1	1	1	1	5	4	3	12		0	0	0	1	0	0	0	0	0	0.111111		1
2	9	15		2	34	35		2	2	1	2	2	5	5	5	2	15	11	26		4	4	4	6	5	6	6	6	4	4	5	5	23	22	14	59		3	3	3	1	2	2	1	3	2	2.22222		3
2	9	14		1				1	2	3	1	3	5	3	4	2	14	10	24		5	5	5	5	5	2	2	2	2	5	5	5	25	8	15	48		3	3	3	0	3	3	3	3	3	2.66667		5
2	9	14		2	35	32		1	2	1	2	2	1	1	2	1	5	8	13		2	2	3	2	1	2	2	1	2	2	1	2	10	7	5	22		1	1	0	1	1	0	1	1	0	0.666667		1
2	9	14		2	34	33		1	1	1	1	1	1	1	1	1	5	4	9		1	1	2	1	2	2	2	1	2	2	2	1	7	7	5	19		0	0	0	1	1	0	0	1	1	0.444444		1
2	9	14		2	36	38		1	2	1	2	2	1	1	2	1	5	8	13		2	2	2	2	3	2	1	2	2	2	2	2	11	7	6	24		0	1	1	1	0	0	1	0	0	0.444444		1
2	9	14		2	35	32		1	1	1	1	1	1	1	1	1	5	4	9		2	2	3	2	1	1	2	2	1	1	1	2	10	6	4	20		1	1	0	1	0	0	1	0	0	0.444444		1
2	9	14		2	38	36		1	1	1	1	1	1	1	1	1	5	4	9		2	2	1	1	2	1	1	1	1	2	2	2	8	4	6	18		0	0	0	1	0	1	1	0	0	0.333333		1
2	9	14		2	38	39		1	2	1	2	2	1	1	2	1	5	8	13		3	2	2	3	3	1	1	2	2	3	4	2	13	6	9	28		0	0	0	1	0	0	0	0	0	0.111111		1
2	9	14		2	34	37		1	2	1	1	2	1	1	2	1	5	7	12		2	2	1	2	3	2	2	2	2	2	2	1	10	8	5	23		0	0	0	0	1	1	0	0	1	0.333333		1
2	9	14		1	22	24		5	5	5	5	5	5	5	5	5	25	20	45		5	5	4	5	4	4	5	2	3	5	4	5	51	14	14	79		3	3	2	2	3	2	2	2	2	2.33333		5
2	9	14		1	20	23		5	5	5	5	5	5	5	5	5	25	20	45		4	4	5	4	3	2	3	4	3	4	5	6	47	12	15	74		2	2	2	3	2	1	2	2	3	2.11111		5
2	9	14		2	24	26		4	5	5	5	5	4	4	5	4	21	20	41		5	4	6	5	6	5	4	4	4	5	5	5		17	15			3	2	2	3	2	2	3	2	2	2.33333		5
2	10	16		2				2	5	1	3	3	3	2	4	1	9	15	24		3	5	5	5	4	4	6	5	4	5	4	5	22	19	14	55		2	3	2	3	0	0	1	2	2	1.66667		3
2	10	15		2	38	38		1	1	1	1	1	1	1	1	1	5	4	9		1	1	1	1	1	2	2	2	2	3	4	1	5	8	8	21		0	0	0	3	0	0	0	0	1	0.444444		1
2	10	16		2	30	30		5	3	3	5	3	5	5	5	5	23	16	39		4	6	6	6	6	6	6	4	4	6	6	6	28	20	18	66		0	0	3	1	3	0	3	3	0	1.44444		5
2	10	15		1				1	2	3	4	5	2	4	4	2	12	15	27		1	1	3	2	2	4	3	4	6	5	4	5	9	17	14	40		2	1	2	3	3	3	2	1	2	2.11111		1
2	10	16		2	38.5	30		2	1	1	1	2	2	1	1	2	8	5	13		2	1	1	1	1	1	1	3	2	1	3	1	6	7	5	18		2	1	0	0	0	0	0	0	0	0.333333		1
2	10	16		2	80	80		3	2	3	4	3	3	2	3	4	15	12	27		2	3	4	2	2	2	3	4	5	1	2	3	13	14	6	33		1	1	1	1	0	1	2	3	1	1.22222		5
2	10	17		2	35	40		4	3	2	5	3	5	3	4	1	15	15	30		3	4	3	3	4	6	2	1	4	1	1	1	17	13	3	33		0	0	0	0	1	0	0	0	0	0.111111		2
2	10	16		2	20	21		2	3	4	3	1	1	5	1	1	13	8	21		1	1	1	1	1	3	6	6	4	1	1	1	5	19	3	27		1	0	2	0	2	0	0	3	3	1.22222		1
2	10	15		2	20	22		2	4	1	5	1	3	1	4	1	8	14	22		1	2	1	2	1	3	3	5	4	6	6	5	7	15	17	39		2	2	3	3	2	0	1	3	2	2		2
2	10	15		1	30	8		2	3	1	2	3	3	1	3	1	8	11	19		2	3	1	3	1	3	5	5	6	3	1	2	10	19	6	35		2	0	0	2	2	0	0	0	1	0.777778		2
2	10	16		2	18.5	23		3	2	4	3	2	2	2	4	3	14	11	25		2	1	4	1	2	3	3	3	4	3	1	3	10	13	7	30		3	1	1	2	2	1	2	2	2	1.77778		2
2	10	15		1	32	31		3	1	3	2	2	2	3	5	1	12	10	22		1	4	2	5	3	6	6	6	6	3	1	2	15	24	6	45		1	1	1	2	1	0	0	0	0	0.666667		2
2	10	16		2	32	30		1	3	2	5	4	2	3	2	1	9	14	23		6	6	5	5	4	3	3	4	4	2	3	5	26	14	10	50		3	2	1	3	1	2	3	2	1	2		3
2	10	15		1				2	2	1	1	1	1	1	1	1	6	5	11		1	1	1	1	1	1	1	2	1	1	1	1	5	5	3	13		0	0	0	1	0	0	0	1	0	0.222222		1
2	10	16		2				1	1	1	1	1	1	1	2	1	5	5	10		4	6	5	4	6	3	4	6	3	1	3	1	25	16	5	46		0	0	1	0	0	0	1	0	0	0.222222		1
2	10	15		2	38	36		2	2	1	3	4	2	2	4	2	9	13	22		2	2	2	3	2	2	2	2	2	4	5	3	11	8	12	31		1	2	2	2	2	0	0	0	1	1.11111		3
2	10	15		2	39	40		1	3	3	2	3	2	4	3	3	13	11	24		4	4	4	3	4	6	4	6	6	6	5	5	19	22	16	57		2	2	1	1	2	1	2	2	1	1.55556		1
2	10	17		2	20	20		1	2	2	3	2	2	3	3	1	9	10	19		2	1	2	1	1	2	2	1	2	2	1	3	7	7	6	20		0	1	1	3	0	1	2	3	1	1.33333		2
2	10	17		1				1	1	5	3	1	4	3	1	1	14	6	20		1	1	1	1	1	1	1	1	1	1	1	1	5	4	3	12		0	0	0	3	0	0	0	0	0	0.333333		1
2	10	16		2				4	5	4	4	3	3	3	3	3	17	15	32		4	3	3	1	1	1	1	1	2	4	2	3	12	5	9	26		1	1	0	2	1	2	0	0	0	0.777778		4
2	10	17		1	20	20		4	3	3	4	3	3	4	3	4	18	13	31		4	4	3	6	3	5	4	5	4	4	5	4	20	18	13	51		1	2	2	0	3	0	2	2	2	1.55556		2
2	10	15		2	32	37.5		3	5	5	5	2	3	3	3	3	17	15	32		4	4	5	3	6	3	4	1	2	6	6	6	22	10	18	50		3	3	3	1	2	0	0	1	2	1.66667		5
2	10	15		1				1	1	1	1	1	2	3	1	2	9	4	13		4	4	3	6	6	2	4	3	3	5	3	4	23	12	12	47		1	1	2	1	3	3	3	2	2	2		3
2	10	16		2	30	27		3	2	2	2	2	5	1	1	1	12	7	19		1	1	1	1	1	2	1	2	1	1	1	1	5	6	3	14		0	0	0	3	0	0	0	0	0	0.333333		1
2	10	16		1				1	1	1	1	1	2	2	1	1	7	4	11		1	1	1	1	1	1	1	1	1	1	1	1	5	4	3	12		0	1	1	3	0	2	0	0	0	0.777778		1
2	10	16		2	34	30		1	1	1	1	1	2	5	3	2	11	6	17		1	3	3	3	3	1	2	3	1	3	2	3	13	7	8	28		0	1	3	1	1	1	1	3	0	1.22222		3
2	10	16		1	32	26		5	5	5	4	5	3	4	4	2	19	18	37		2	4	5	4	5	3	3	2	2	4	3	5	20	10	12	42		3	2	2	1	2	2	2	2	2	2		5
2	10	16		1	31	32		1	2	2	2	3	2	1	1	1	7	8	15		1	2	1	2	1	1	1	1	1	1	1	1	7	4	3	14		2	1	1	1	2	2	1	1	1	1.33333		2
2	10	16		1				1	1	1	1	1	1	1	1	1	5	4	9		1	2	2	2	2	1	1	1	1	2	2	1	9	4	5	18		1	1	1	2	1	1	1	1	1	1.11111		1
2	10	16		1	27	25		2	2	2	2	3	2	2	2	2	10	9	19		2	2	3	2	2	1	1	2	1	5	5	3	11	5	13	29		1	1	1	2	0	1	0	0	1	0.777778		3
2	10	16		2	30	31		2	2	1	3	2	2	1	1	3	9	8	17		5	3	2	3	3	6	6	6	6	3	5	6	16	24	14	54		0	0	2	1	2	2	0	0	1	0.888889		3
2	10	16		1	34	30		5	3	3	2	1	3	3	1	1	15	7	22		1	1	1	1	3	1	3	4	5	4	5	6	7	13	15	35		2	3	0	3	0	0	0	2	0	1.11111		1
2	10	16		2	20	30		2	5	4	4	1	2	5	5	3	16	15	31		1	1	3	1	2	3	4	4	3	6	4	4	8	14	14	36		0	2	2	1	2	2	2	1	3	1.66667		3
2	10	17		2				1	1	2	1	2	2	2	3	2	9	7	16		1	2	3	3	3	4	2	2	2	1	1	1	12	10	3	25		0	0	0	3	0	0	0	1	0	0.444444		1
2	10	15		1	20	20		2	2	3	3	2	2	2	1	2	11	8	19		4	2	1	1	2	3	2	3	4	3	3	2	10	12	8	30		1	3	3	3	2	2	2	3	2	2.33333		2
2	10	15		2	26.5	27		3	2	4	3	3	5	3	1	3	18	9	27		4	5	6	6	5	4	4	5	4	5	6	6	26	17	17	60		2	1	2	3	1	2	3	3	3	2.22222		2
2	10	16		2	36	32		1	3	2	3	5	4	2	3	2	11	14	25		6	6	5	5	5	3	3	4	4	2	2	4	27	14	8	49		3	2	1	3	1	2	3	2	1	2		3
2	10	16		2				1	3	2	3	1	2	4	4	4	13	11	24		5	4	2	3	5	4	2	3	4	6	5	5	19	13	16	48		2	1	3	3	2	2	3	1	3	2.22222		4
2	10	15		2	20	28		4	5	1	4	5	3	1	5	3	12	19	31		1	4	1	3	1	2	4	3	2	6	6	5	10	11	17	38		2	2	1	3	2	2	3	2	2	2.11111		4
2	10	15		1	30	25		5	5	3	5	5	1	1	4	4	14	19	33		3	6	6	6	5	2	3	3	3	5	4	5	26	11	14	51		0	1	3	1	3	0	0	2	0	1.11111		5
2	10	16		2	24	25		3	2	1	4	5	2	5	5	1	12	16	28		1	5	6	3	2	5	4	3	2	6	6	4	17	14	16	47		2	2	0	3	0	0	0	0	0	0.777778		4
2	10	15		2	27.5	31		1	1	1	1	2	2	5	2	3	12	6	18		6	6	5	6	6	3	4	4	4	5	6	6	29	15	17	61		2	1	2	1	2	1	2	2	2	1.66667		2
2	10	15		2	17.5	22		3	4	3	4	5	3	4	5	3	16	18	34		1	1	1	1	1	3	4	2	3	6	5	3	5	12	14	31		3	2	3	1	1	3	2	2	1	2		4
2	10	15		2	32	37		2	3	2	3	4	2	2	3	3	11	13	24		4	1	3	1	2	3	3	3	2	5	5	4	11	11	14	36		2	2	1	1	2	1	2	1	2	1.55556		3
2	10	15		2				1	2	2	1	1	2	3	2	1	9	6	15		1	1	1	2	2	2	2	2	2	1	6	6	7	8	13	28		0	0	0	3	0	0	0	0	0	0.333333		2
2	10	15		2	29	28		2	3	1	2	2	2	1	2	2	8	9	17		1	1	1	4	1	2	1	1	1	4	3	1	8	5	8	21		2	3	1	1	0	0	0	2	2	1.22222		2
2	10	16		1				1	1	1	1	2	1	2	2	2	7	6	13		2	1	2	2	2	2	2	2	2	2	2	2	9	8	6	23		0	0	0	1	1	0	0	1	0	0.333333		1
2	10	16		1				1	1	1	2	2	1	1	2	1	5	7	12		3	3	3	4	5	2	2	3	4	2	2	1	18	11	5	34		0	1	0	1	0	2	1	0	0	0.555556		1
2	10	16		1	30	25		4	3	4	2	3	4	4	3	2	18	11	29		1	1	1	1	1	1	1	1	1	1	1	1	5	4	3	12		1	0	0	3	0	0	0	0	0	0.444444		1
2	10	15		2	20	22		3	4	3	3	5	5	2	5	5	18	17	35		6	6	4	5	5	4	3	2	4	3	2	4	26	13	9	48		3	2	0	1	1	0	1	1	2	1.22222		3
2	10	15		2	37.5	39		1	1	1	2	1	1	1	3	1	5	7	12		2	4	3	2	5	4	6	6	6	5	4	2	16	22	11	49		2	3	0	2	1	0	0	2	3	1.44444		1
2	10	16		2	20	20		1	1	1	1	1	4	5	2	2	13	5	18		1	1	3	1	2	4	3	3	2	1	1	1	8	12	3	23		3	3	1	3	0	0	0	3	3	1.77778		1
2	10	16		1	37	35		5	4	3	5	4	5	5	5	4	22	18	40		4	4	3	4	2	3	4	3	4	4	5	3	17	14	12	43		3	3	3	0	3	3	3	3	3	2.66667		3
2	10	15		2	30	30		1	3	1	2	1	1	1	1	1	5	7	12		1	1	1	1	1	1	1	1	1	1	1	1	5	4	3	12		1	0	2	3	0	0	0	0	0	0.666667		1
2	10	16		1	16	20		1	5	1	4	4	3	1	5	3	9	18	27		1	1	1	1	1	2	2	1	1	2	3	3	5	6	8	19		1	0	2	2	0	0	0	0	0	0.555556		5
2	10	16		2	40	30		1	3	2	2	1	1	1	5	3	8	11	19		1	2	3	2	2	3	2	2	2	4	5	6	10	9	15	34		2	1	0	2	1	0	0	1	1	0.888889		1
2	10	15		1	33	34		1	3	2	2	1	1	1	5	3	8	11	19		1	2	3	2	2	3	5	5	3	4	5	6	10	16	15	41		2	1	0	2	1	0	1	1	1	1		2
2	10	15		2	27.5	102.5		1	2	1	2	1	2	3	2	1	8	7	15		2	2	1	2	2	2	2	2	2	1	1	2	9	8	4	21		3	3	3	3	2	3	1	0	2	2.22222		1
2	10	16		2	36.5	38		1	2	3	3	4	5	5	1	2	16	10	26		1	1	1	1	1	1	1	1	1	1	1	1	5	4	3	12		0	0	0	3	0	0	0	0	0	0.333333		2
2	10	15		2				3	1	4	3	3	4	3	2	3	17	9	26		3	4	3	3	3	4	5	3	4	4	4	5	16	16	13	45		2	2	3	1	2	1	1	2	3	1.88889		3
2	10	16		2	13.5	20		4	5	5	4	2	4	4	2	5	22	13	35		5	5	4	5	5	3	4	3	2	6	5	5	24	12	16	52		2	3	2	2	3	1	2	0	1	1.77778		4
2	10	16		1	36	35		1	1	1	1	1	1	1	3	1	5	6	11		1	1	1	1	1	1	1	1	1	3	2	1	5	4	6	15		3	2	0	3	0	0	0	3	0	1.22222		1
2	10	15		1	30	30		5	4	5	4	1	4	4	5	4	22	14	36		1	1	1	1	1	2	2	3	2	2	3	2	5	9	7	21		0	1	3	2	0	0	0	0	1	0.777778		3
2	10	15		2	30.5	33.5		2	3	1	2	3	1	2	3	2	8	11	19		2	3	3	4	5	1	2	1	1	5	4	3	17	5	12	34		1	2	1	1	2	1	1	1	2	1.33333		1
2	10	15		1	30	34.5		5	5	5	5	4	3	3	4	1	17	18	35		1	4	1	4	3	3	3	3	3	3	4	5	13	12	12	37		1	2	1	1	1	2	1	2	2	1.44444		3
2	10	15		1	33	30		3	4	3	2	1	3	3	3	2	14	10	24		1	1	1	1	1	3	2	2	2	2	1	2	5	9	5	19		0	1	0	1	0	0	0	0	0	0.222222		2
2	10	17		2				2	2	2	2	2	2	2	2	2	10	8	18		2	4	3	2	5	4	3	3	3	3	3	5	16	13	11	40		0	1	3	3	0	3	0	2	1	1.44444		2
2	10	16		1	37	39.5		2	3	1	3	2	3	1	5	3	10	13	23		1	1	1	3	3	1	1	1	1	4	3	3	9	4	10	23		1	2	2	2	0	0	0	1	1	1		2
2	10	16		2	27	30		1	4	1	2	3	4	3	4	2	11	13	24		1	1	1	3	1	3	2	3	3	3	6	3	7	11	12	30		1	2	1	1	1	1	1	0	1	1		2
2	10	16		1	29	32		3	3	2	4	5	3	4	4	2	14	16	30		1	1	4	3	3	3	4	3	2	4	6	4	12	12	14	38		2	2	1	2	2	3	2	1	2	1.88889		1
2	10	16		1	20	23		1	2	3	1	1	4	2	1	2	12	5	17		4	4	1	1	1	4	5	4	5	4	1	4	11	18	9	38		1	0	1	1	0	0	0	0	0	0.333333		1
2	10	15		1				1	1	1	1	1	1	1	1	1	5	4	9		1	2	3	2	2	1	2	1	1	2	2	2	10	5	6	21		0	0	0	3	0	0	0	0	0	0.333333		4
2	10	15		2	37.5	39.5		1	1	1	1	1	1	1	1	1	5	4	9		1	1	1	1	1	1	1	1	1	2	2	3	5	4	7	16		3	0	1	3	0	1	0	0	0	0.888889		1
2	10	15		2	34	34		3	5	3	1	1	3	1	1	5	15	8	23		1	1	1	1	1	1	1	2	1	2	1	1	5	5	4	14		1	3	0	1	3	1	2	3	2	1.77778		1
2	10	16		2	30	30		2	1	1	1	3	3	5	5	1	12	10	22		1	2	1	2	3	3	3	3	4	2	3	1	9	13	6	28		3	2	3	3	3	0	0	2	2	2		5
2	10	16		2	20	20		3	3	5	5	5	3	3	5	1	15	18	33		6	6	6	6	4	6	4	5	4	4	3	4	28	19	11	58		2	1	1	1	0	0	1	2	3	1.22222		1
2	10	15		2				3	3	3	3	3	2	2	1	3	13	10	23		4	3	3	4	1	3	2	3	3	2	4	1	15	11	7	33		1	1	1	2	1	1	1	1	0	1		1
2	10	16		1				5	3	3	1	3	2	2	3	5	17	10	27		1	1	1	2	1	2	1	2	2	2	2	2	6	7	6	19		3	0	1	0	2	3	2	1	1	1.44444		2
2	10	15		2				3	3	3	3	3	3	3	3	3	15	12	27		4	4	4	4	4	3	3	3	3	4	4	4	20	12	12	44		1	1	1	2	1	1	1	1	1	1.11111		5
2	10	15		1	20.5	20		4	5	4	1	1	5	4	1	5	22	8	30		1	1	1	1	1	1	1	1	1	1	1	1	5	4	3	12		3	1	2	1	3	2	1	3	3	2.11111		5
2	10	19		2				2	1	2	1	2	1	2	1	2	9	5	14		1	2	3	2	1	2	3	2	2	1	3	2	9	9	6	24		1	1	1	2	1	1	1	1	1	1.11111		2
2	10	15		1				3	2	3	2	3	2	1	2	2	11	9	20		1	1	2	3	1	2	2	1	1	3	4	3	8	6	10	24		2	3	1	2	3	1	1	3	3	2.11111		2
2	10	16		2	30.5	32		1	5	4	5	1	3	2	3	2	12	14	26		1	1	1	1	1	4	5	3	3	4	3	3	5	15	10	30		0	0	0	3	0	0	0	0	0	0.333333		1
2	10	16		2				2	1	3	2	1	1	3	2	3	12	6	18		1	1	1	1	1	2	2	2	1	2	1	3	5	7	6	18		2	3	0	1	0	0	0	0	0	0.666667		1
2	10	17		1	23	30		1	5	1	5	3	5	5	1	5	17	14	31		6	4	4	6	6	5	5	5	5	6	6	6	26	20	18	64		3	3	3	0	3	3	3	3	3	2.66667		4
2	10	16		1	18.5	20		3	4	3	4	4	3	3	5	3	15	17	32		3	3	6	6	6	5	6	6	3	6	6	6	24	20	18	62		3	3	3	3	3	3	3	2	3	2.88889		5
2	10	15		2	36	34		2	1	1	3	2	5	1	1	1	10	7	17		1	1	3	1	1	3	3	3	1	1	1	1	7	10	3	20		3	0	2	3	3	1	0	1	3	1.77778		1
2	10	15		2	30	30		3	2	4	3	3	5	3	2	3	18	10	28		2	3	2	3	1	1	2	3	2	1	3	2	11	8	6	25		2	3	0	1	1	2	2	0	1	1.33333		5
2	10	16		1				3	4	5	5	1	1	4	3	3	16	13	29		1	1	1	1	1	1	1	2	2	3	4	1	5	6	8	19		0	3	2	2	0	2	1	3	3	1.77778		1
2	10	18		1				1	3	1	1	5	1	5	5	1	9	14	23		6	6	5	3	5	3	3	3	4	1	3	3	25	13	7	45		0	0	0	3	0	0	0	1	0	0.444444		1
2	10	15		2				2	2	1	1	2	2	1	2	1	7	7	14		1	1	1	2	1	1	2	3	3	4	3	1	6	9	8	23		1	1	2	1	0	0	0	0	0	0.555556		3
2	10	16		1				2	2	1	3	1	2	2	5	2	9	11	20		1	1	1	3	2	2	2	2	3	5	4	3	8	9	12	29		3	3	2	1	0	0	1	2	3	1.66667		2
2	10	15		2	39	38		2	1	1	2	3	2	1	1	2	8	7	15		1	2	2	1	2	1	1	1	1	2	1	1	8	4	4	16		3	3	2	3	2	1	0	3	1	2		1
2	10	15		2	36	34		2	1	1	1	1	1	1	1	1	6	4	10		2	2	1	2	1	1	1	1	1	1	1	1	8	4	3	15		0	0	0	1	1	0	1	1	0	0.444444		1
2	10	15		2	34	35		1	1	1	1	1	1	1	1	1	5	4	9		1	1	2	1	1	1	1	1	1	2	2	1	6	4	5	15		1	0	0	0	1	0	0	1	0	0.333333		1
2	10	15		2	35	32		2	1	1	2	2	1	1	2	1	6	7	13		1	1	1	1	2	1	1	1	1	2	2	2	6	4	6	16		0	0	1	1	1	1	1	1	0	0.666667		1
2	10	15		2	33	36		1	1	1	1	1	1	1	1	1	5	4	9		2	2	3	2	2	1	2	1	1	1	1	1	11	5	3	19		1	1	1	1	1	1	1	1	1	1		1
2	10	15		2	34	36		2	1	1	1	1	1	1	1	1	6	4	10		1	1	1	1	1	2	1	1	1	1	2	2	5	5	5	15		0	0	0	1	1	1	1	0	1	0.555556		1
2	10	15		1	23	24		3	5	2	5	5	3	2	5	2	12	20	32		3	4	2	3	4	2	1	3	2	4	5	4	37	8	13	58		3	2	2	3	2	3	3	3	3	2.66667		4
2	10	15		1	22	20		4	5	4	5	5	5	4	5	5	22	20	42		4	5	4	4	4	3	4	3	4	4	5	4	48	14	13	75		3	3	2	2	2	3	3	2	2	2.44444		5
2	10	15		1	20	22		4	5	4	5	5	5	5	5	5	23	20	43		4	5	4	6	5	5	4	4	4	4	3	5		17	12			2	2	2	3	2	3	2	2	3	2.33333		5
2	11	16	1	2	23.5	26		4	3	4	5	4	4	3	4	2	17	16	33		2	4	3	2	5	3	2	2	2	1	1	2	16	9	4	29		1	3	0	1	1	1	0	2	1	1.11111		4
2	11	17	1	2	31	32		2	1	1	1	2	2	1	3	1	7	7	14		1	1	2	1	1	1	1	1	1	1	1	1	6	4	3	13		1	1	3	1	0	1	1	1	1	1.11111		1
2	11	16	1	2				3	4	3	4	4	3	3	4	3	15	16	31		4	5	4	3	4	4	4	4	3	5	5	4	20	15	14	49		2	2	3	3	1	2	1	1	2	1.88889		4
2	11	16	1	2	28.5	29.5		3	4	2	4	4	2	1	3	2	10	15	25		2	2	3	2	3	2	3	2	3	4	3	2	12	10	9	31		2	2	2	2	2	1	1	2	1	1.66667		3
2	11	16	1	2	16.5	20.5		3	2	1	3	1	1	2	4	1	8	10	18		1	1	1	2	3	1	1	1	3	1	2	1	8	6	4	18		0	1	0	3	0	0	0	0	0	0.444444		2
2	11	16	1	1	29	29.5		3	2	1	1	2	3	1	3	1	9	8	17		1	3	3	1	4	1	1	3	3	3	2	3	12	8	8	28		1	0	2	3	0	0	0	1	0	0.777778		4
2	11	17	1	2				3	1	2	4	1	3	4	4	2	14	10	24		5	4	4	4	3	3	3	3	4	3	2	3	20	13	8	41		1	2	2	1	2	0	0	1	1	1.11111		4
2	11	17	1	2	10	20		2	5	2	3	4	2	1	5	2	9	17	26		2	1	3	2	2	2	2	2	2	2	2	2	10	8	6	24		2	2	2	1	2	2	2	2	2	1.88889		5
2	11	17	1	2	39	35		1	2	1	1	1	2	1	1	1	6	5	11		1	2	2	1	1	2	2	2	2	3	2	1	7	8	6	21		1	0	1	0	0	0	0	0	0	0.222222		1
2	11	16	1	2				2	2	2	2	2	2	2	2	2	10	8	18		2	2	2	2	2	2	2	2	2	2	2	2	10	8	6	24		1	1	1	2	1	1	1	1	1	1.11111		2
2	11	17	1	2	32	30		1	1	1	1	1	2	1	1	1	6	4	10		2	1	2	1	1	1	1	1	1	2	1	1	7	4	4	15		1	1	1	2	0	0	0	0	0	0.555556		1
2	11	17	1	2	32	33		3	3	1	3	2	1	1	2	2	8	10	18		3	3	2	3	3	4	3	4	4	4	3	4	14	15	11	40		2	2	3	1	1	1	2	2	2	1.77778		2
2	11	15	1	2	28	30		1	2	1	2	3	2	1	5	1	6	12	18		6	6	5	4	4	3	4	4	3	5	4	4	25	14	13	52		2	2	1	1	1	0	0	0	0	0.777778		4
2	11	18	1	2	38.5	38.5		1	2	1	2	4	2	1	3	3	8	11	19		5	5	2	2	5	2	2	2	1	2	5	3	19	7	10	36		2	2	2	1	2	1	1	2	3	1.77778		2
2	11	16	1	2	37	36		2	2	1	2	3	3	1	5	3	10	12	22		4	5	5	5	5	3	2	3	2	4	3	4	24	10	11	45		2	3	1	3	1	1	0	2	1	1.55556		4
2	11	17	1	2	38	36		1	2	1	2	4	2	2	3	1	7	11	18		1	2	1	2	1	1	2	2	1	5	6	4	7	6	15	28		3	2	1	2	1	0	0	2	1	1.33333		2
2	11	17	1	1	33	30		3	1	1	2	1	2	2	3	2	10	7	17		1	4	2	5	2	2	2	2	2	4	4	1	14	8	9	31		2	2	3	1	1	2	1	3	1	1.77778		4
2	11	17	1	2	37.5	37		1	3	1	2	2	3	1	5	1	7	12	19		1	2	1	2	1	3	2	3	3	4	1	3	7	11	8	26		1	2	1	0	0	0	0	0	0	0.444444		3
2	11	16	1	1	26.5	20		3	2	4	2	2	4	3	2	5	19	8	27		2	3	2	5	5	2	3	4	2	6	6	6	17	11	18	46		3	2	3	1	2	3	3	3	3	2.55556		5
2	11	15	1	2	38	36		2	5	1	4	4	3	2	2	1	9	15	24		2	2	2	3	2	3	1	3	3	2	2	2	11	10	6	27		3	2	0	2	1	0	1	2	2	1.44444		2
2	11	16	1	2	36	38.5		1	2	1	3	2	1	1	2	1	5	9	14		2	2	3	3	2	2	2	2	1	1	2	2	12	7	5	24		2	2	3	2	3	0	0	2	1	1.66667		2
2	11	17	1	2				1	2	2	2	3	3	1	4	1	8	11	19		1	2	3	2	3	4	4	2	3	3	3	2	11	13	8	32		2	2	2	1	1	0	0	1	2	1.22222		1
2	11	16	1	2	36	35		1	2	1	2	1	1	1	3	1	5	8	13		2	2	1	2	1	1	1	1	1	2	1	1	8	4	4	16		2	2	2	2	0	0	0	0	0	0.888889		2
2	11	17	1	1	33	30		1	1	2	4	3	4	3	2	1	11	10	21		1	1	2	2	3	2	3	2	2	3	1	3	9	9	7	25		0	1	1	1	1	1	0	0	0	0.555556		1
2	11	16	1	2	31.5	28		1	3	3	4	3	3	3	5	3	13	15	28		3	2	3	1	6	3	4	3	2	3	4	2	15	12	9	36		2	3	1	2	0	1	3	2	2	1.77778		5
2	11	16	1	2	37.5	36		1	2	1	1	2	1	1	3	1	5	8	13		2	2	2	1	1	2	1	2	2	3	5	3	8	7	11	26		1	1	2	3	3	2	1	1	1	1.66667		2
2	11	16	1	2	37.5	39		2	2	2	2	2	3	4	5	2	13	11	24		2	1	1	1	2	2	2	2	2	3	2	2	7	8	7	22		3	3	2	1	2	3	2	3	3	2.44444		4
2	11	16	1	2	26.5	30		2	3	1	4	3	2	1	3	1	7	13	20		4	4	4	5	6	4	4	3	4	6	5	5	23	15	16	54		2	3	1	1	1	1	0	2	2	1.44444		2
2	11	17	1	2	28	30		1	2	2	2	3	3	2	3	2	10	10	20		1	1	2	2	2	2	2	2	2	2	1	1	8	8	4	20		1	0	1	2	1	0	1	0	0	0.666667		2
2	11	16	1	2	30	30		2	2	1	1	3	2	2	3	1	8	9	17		1	2	1	1	1	1	1	1	1	6	4	3	6	4	13	23		2	1	1	1	2	0	2	1	1	1.22222		4
2	11	15	1	2	33.5	32		3	5	3	4	2	3	5	5	3	17	16	33		4	4	3	4	5	3	4	3	2	4	5	3	20	12	12	44		3	3	1	1	2	0	0	1	0	1.22222		3
2	11	17	1	2	32	35		1	2	1	2	1	3	1	5	2	8	10	18		1	2	1	2	2	2	2	1	2	1	1	3	8	7	5	20		3	3	2	3	0	0	3	3	1	2		1
2	11	16	1	2	16	30		1	2	2	2	3	3	1	4	1	8	11	19		4	6	3	4	4	4	2	2	2	4	4	3	21	10	11	42		0	1	1	1	2	1	0	0	1	0.777778		1
2	11	18	1	2				1	2	3	2	4	2	2	4	1	9	12	21		6	5	5	6	6	2	1	1	1	6	5	4	28	5	15	48		3	3	1	0	3	1	0	0	1	1.33333		2
2	11	16	1	1	32	33		3	3	3	3	3	3	3	3	3	15	12	27		4	3	4	6	5	3	3	2	3	6	3	3	22	11	12	45		2	0	2	3	2	2	1	1	1	1.55556		4
2	11	17	1	2	38	38		1	2	1	1	2	1	2	1	2	7	6	13		6	6	6	6	6	1	1	1	1	6	6	6	30	4	18	52		0	0	2	1	3	1	0	0	0	0.777778		5
2	11	17	1	2	20	25		2	1	2	2	2	2	2	2	2	10	7	17		2	2	2	1	1	2	2	2	3	3	5	3	8	9	11	28		1	1	1	2	1	1	1	1	1	1.11111		2
2	11	18	2	1				3	3	2	3	5	2	4	3	4	15	14	29		6	6	5	4	4	3	2	3	2	6	6	6	25	10	18	53		3	3	3	3	3	3	2	3	3	2.88889		5
2	11	18	2	1				3	3	2	3	5	2	4	3	4	15	14	29		6	6	5	4	4	3	2	3	2	6	6	6	25	10	18	53		3	3	3	3	3	3	2	3	3	2.88889		5
2	11	18	2	1	27	38		1	3	1	2	2	1	1	5	2	6	12	18		1	1	1	2	2	1	1	1	1	1	1	2	7	4	4	15		2	0	1	3	3	0	0	0	0	1		1
2	11	17	2	1	25	30		1	3	1	3	3	2	3	5	2	9	14	23		1	1	1	1	1	4	4	2	5	2	3	4	5	15	9	29		1	0	0	3	3	2	2	1	3	1.66667		1
2	11	17	2	1				1	1	1	1	1	2	1	1	2	7	4	11		3	4	3	3	5	3	3	3	3	3	4	3	18	12	10	40		3	3	2	1	2	3	3	0	1	2		2
2	11	16	2	2	20	27		1	3	1	3	5	3	2	5	2	9	16	25		3	4	3	3	5	4	3	4	4	6	6	6	18	15	18	51		2	2	3	2	3	2	3	3	3	2.55556		5
2	11	17	2	1	20	27		1	1	1	1	2	3	2	2	3	10	6	16		3	2	3	3	3	3	4	4	3	1	2	3	14	14	6	34		0	0	0	3	0	0	0	0	0	0.333333		1
2	11	17	2	2				1	1	1	1	1	1	1	1	1	5	4	9		6	6	5	6	6	6	6	6	5	3	6	6	29	23	15	67		3	3	1	2	0	2	1	0	0	1.33333		5
2	11	17	2	2				3	2	5	2	3	3	5	5	5	21	12	33		1	1	1	1	1	1	1	1	1	2	1	1	5	4	4	13		0	0	3	1	3	3	3	0	0	1.44444		2
2	11	17	2	1	26	30		1	1	1	1	1	1	1	1	1	5	4	9		1	1	1	1	1	1	1	1	1	1	1	1	5	4	3	12		0	0	0	3	0	0	0	0	0	0.333333		5
2	11	20	2	1	21.5	33.5		3	3	2	3	5	2	4	3	4	15	14	29		6	6	5	6	4	3	2	3	2	6	6	6	27	10	18	55		3	3	3	3	3	3	2	3	3	2.88889		5
2	11	16	2	1	29	25		1	1	1	2	1	1	1	1	1	5	5	10		1	1	1	1	2	5	6	6	6	2	1	1	6	23	4	33		0	0	0	3	0	0	0	0	0	0.333333		1
2	11	17	2	1	29	35		1	1	1	1	1	1	1	1	1	5	4	9		3	3	3	3	3	4	4	4	4	3	3	3	15	16	9	40		1	1	2	2	1	2	1	3	1	1.55556		2
2	11	16	2	1	50	20		1	1	1	1	1	1	1	1	1	5	4	9		1	1	1	1	2	1	1	1	1	2	1	1	6	4	4	14		3	2	3	1	3	2	3	2	3	2.44444		4
2	11	17	2	2	39	39		3	2	1	2	3	1	2	2	3	10	9	19		2	3	3	4	2	4	3	4	4	2	3	5	14	15	10	39		2	2	2	1	2	2	1	2	2	1.77778		3
2	11	17	2	2	21	27		1	1	1	1	2	2	1	4	1	6	8	14		1	1	1	1	1	3	3	3	4	1	1	1	5	13	3	21		1	3	3	2	2	0	0	3	1	1.66667		2
2	11	17	2	2	14	22.5		5	4	4	5	5	3	5	5	5	22	19	41		3	3	3	2	4	4	4	2	4	3	3	3	15	14	9	38		3	3	2	3	3	3	2	3	3	2.77778		5
2	11	16	2	1	28	34		1	3	2	4	2	1	1	3	1	6	12	18		1	1	2	3	2	2	2	2	2	4	1	2	9	8	7	24		1	1	1	2	0	0	0	2	1	0.888889		3
2	11	17	2	1				1	2	1	2	2	3	3	3	1	9	9	18		2	2	2	2	2	2	4	5	2	3	2	2	10	13	7	30		2	1	1	0	1	0	0	2	0	0.777778		2
2	11	17	2	1	20	31		3	2	1	4	4	2	1	4	3	10	14	24		6	6	5	6	6	3	1	1	2	3	6	4	29	7	13	49		0	1	1	3	2	2	1	0	3	1.44444		1
2	11	16	2	2	7.5	4.5		1	1	2	3	1	1	2	2	1	7	7	14		6	6	6	6	6	6	4	6	6	2	3	6	30	22	11	63		1	3	3	2	3	3	0	3	0	2		1
2	11	19	2	1	9	8		1	3	2	3	2	1	3	4	3	10	12	22		3	2	5	3	3	3	3	4	3	5	6	6	16	13	17	46		0	1	2	0	2	1	1	2	3	1.33333		3
2	11	18	2	2	22	37.5		2	2	2	2	2	2	2	1	2	10	7	17		1	1	1	1	1	1	1	1	1	1	1	1	5	4	3	12		0	0	0	3	0	0	0	0	0	0.333333		2
2	11	17	2	1	33. 5	37		2	2	2	2	2	2	2	2	2	10	8	18		1	1	1	1	1	1	1	1	1	1	1	1	5	4	3	12		2	2	2	1	2	2	2	2	2	1.88889		2
2	11	18	2	1	29	32		1	1	1	1	1	1	2	1	1	6	4	10		2	1	3	3	1	1	1	1	1	1	1	1	10	4	3	17		1	0	1	1	1	2	0	1	0	0.777778		1
2	11	16	2	2	22.5	25		4	5	2	4	5	3	3	5	4	16	19	35		4	4	4	6	6	3	4	4	4	6	5	6	24	15	17	56		3	3	3	2	3	3	3	2	2	2.66667		4
2	11	18	2	2	34	31		1	2	2	2	2	2	1	2	2	8	8	16		1	1	1	1	1	1	1	1	1	1	1	1	5	4	3	12		2	2	2	1	2	2	2	2	2	1.88889		1
2	11	19	2	2	29	25		1	3	1	3	1	4	4	2	2	12	9	21		1	1	2	3	2	2	3	4	5	1	2	3	9	14	6	29		0	1	2	1	2	1	1	1	0	1		1
2	11	18	2	2	36	28		3	3	1	1	1	1	1	1	2	8	6	14		1	1	1	1	1	1	1	1	1	1	1	1	5	4	3	12		0	1	2	2	0	1	2	1	0	1		1
2	11	19	2	1	30	35		3	2	2	3	4	2	1	3	2	10	12	22		1	3	2	2	4	6	5	6	4	4	1	1	12	21	6	39		1	0	0	0	0	0	0	1	0	0.222222		1
2	11	17	2	2	32	38		2	3	1	2	4	2	3	5	3	11	14	25		1	1	1	4	2	1	1	1	1	1	1	1	9	4	3	16		2	0	0	3	0	0	0	0	0	0.555556		3
2	11	17	2	1				5	3	5	3	1	4	3	1	2	19	8	27		1	1	2	2	2	4	2	2	2	5	1	3	8	10	9	27		1	0	2	3	0	1	0	3	0	1.11111		5
2	11	18	2	2	15	20		1	4	5	5	3	3	2	4	2	13	16	29		4	5	5	5	3	3	5	2	6	5	4	3	22	16	12	50		0	1	2	0	1	0	2	1	3	1.11111		5
2	11	16	2	1	35.5	32		3	2	1	2	3	2	1	3	1	8	10	18		1	1	2	1	1	4	2	2	1	4	1	1	6	9	6	21		1	0	1	1	1	0	0	1	0	0.555556		2
2	11	17	2	1	20	22		3	2	2	4	3	2	3	4	3	13	13	26		1	3	2	4	3	3	3	3	3	1	1	2	13	12	4	29		1	0	0	2	1	2	1	0	0	0.777778		1
2	11	16	2	1				1	2	3	2	4	1	1	2	3	9	10	19		2	1	1	1	2	3	2	1	2	2	3	1	7	8	6	21		0	1	2	1	1	0	0	0	1	0.666667		1
2	11	17	2	2	10	24		1	1	1	1	1	1	1	1	1	5	4	9		1	1	1	1	1	1	1	1	1	1	1	1	5	4	3	12		1	1	1	2	1	1	1	1	1	1.11111		2
2	11	17	2	2				2	3	3	3	1	3	3	3	3	14	10	24		6	3	3	4	5	4	4	4	4	5	5	5	21	16	15	52		2	1	3	1	1	1	1	1	1	1.33333		3
2	11	16	2	1	20	20		5	3	4	2	4	4	3	3	3	19	12	31		4	3	2	4	4	4	4	4	4	3	3	3	17	16	9	42		1	2	3	1	3	3	3	3	3	2.44444		5
2	12	17	1	2	25	20		2	3	2	4	4	2	2	3	2	10	14	24		2	2	3	2	1	3	2	3	2	2	4	1	10	10	7	27		3	2	3	2	2	1	0	1	2	1.77778		2
2	12	17	1	2				2	1	3	3	4	5	5	3	2	17	11	28		1	3	3	3	3	3	4	3	3	5	2	3	13	13	10	36		1	1	3	1	0	0	0	2	1	1		1
2	12	17	1	2	34	33		1	1	1	1	1	1	3	4	1	7	7	14		2	2	2	2	1	2	1	1	1	2	1	1	9	5	4	18		1	1	1	2	0	0	0	0	1	0.666667		1
2	12	17	1	2				2	2	1	2	2	3	2	3	2	10	9	19		2	2	3	2	2	2	2	2	2	3	2	2	11	8	7	26		2	2	2	1	3	2	3	2	2	2.11111		2
2	12	17	1	2	28	30		1	2	1	1	3	2	2	3	2	8	9	17		3	1	2	3	1	2	2	2	2	1	1	2	10	8	4	22		2	3	3	3	3	2	2	0	1	2.11111		2
2	12	18	1	2	31.5	33		1	2	1	2	1	1	1	5	1	5	10	15		1	1	1	1	1	1	1	1	2	4	2	1	5	5	7	17		1	0	1	3	0	0	0	0	0	0.555556		1
2	12	16	1	2	39	36		1	2	1	2	1	1	1	1	1	5	6	11		2	1	1	1	1	1	2	1	1	4	2	1	6	5	7	18		1	0	1	2	0	0	0	1	0	0.555556		1
2	12	17	1	2	39	38		2	2	2	2	3	2	1	3	2	9	10	19		4	3	3	5	4	4	4	6	5	2	1	3	19	19	6	44		2	3	1	3	1	1	2	1	2	1.77778		2
2	12	17	1	2	30.5	37		1	2	1	3	1	1	2	2	1	6	8	14		1	1	2	2	2	2	2	1	1	3	5	2	8	6	10	24		3	2	1	3	1	1	1	3	2	1.88889		1
2	12	17	1	1	29	34		1	3	1	2	2	1	1	4	2	6	11	17		3	5	4	6	5	3	2	2	3	4	5	3	23	10	12	45		1	2	1	1	2	1	1	1	1	1.22222		4
2	12	18	1	2	29	70.5		1	2	1	2	1	1	3	3	1	7	8	15		1	1	2	1	1	3	4	3	3	4	4	2	6	13	10	29		0	1	1	2	0	0	0	0	0	0.444444		1
2	12	18	1	2	29	29		2	3	3	3	4	3	1	5	1	10	15	25		4	5	4	6	5	3	4	3	3	6	5	3	24	13	14	51		2	3	3	3	3	3	2	3	3	2.77778		5
2	12	15	1	2	35	30		3	2	1	3	2	4	2	5	2	12	12	24		1	1	1	1	1	1	1	1	1	6	5	4	5	4	15	24		0	1	3	1	1	0	0	3	0	1		4
2	12	17	1	2	35	29		2	2	3	3	2	1	2	4	1	9	11	20		4	6	6	3	4	2	2	2	1	6	6	3	23	7	15	45		3	3	3	3	2	2	0	3	3	2.44444		1
2	12	18	1	2	90	84		3	4	1	3	3	1	1	2	1	7	12	19		4	3	3	3	5	3	5	3	5	4	5	2	18	16	11	45		3	1	1	0	1	0	0	3	0	1		1
2	12	19	1	2	29	28		4	5	3	5	4	5	4	2	5	21	16	37		6	6	6	1	5	1	2	3	2	6	5	3	24	8	14	46		3	0	2	2	1	0	0	0	0	0.888889		5
2	12	18	1	2				2	2	3	3	4	3	2	2	2	12	11	23		1	1	1	1	1	1	1	1	1	1	1	1	5	4	3	12		3	3	1	3	0	0	0	0	0	1.11111		2
2	12	17	1	1	25	33		3	4	2	3	2	4	5	4	3	17	13	30		2	2	4	3	3	4	5	5	3	2	1	3	14	17	6	37		2	1	0	0	2	0	1	3	2	1.22222		3
2	12	17	1	2	31.5	30		3	4	3	4	4	4	3	5	4	17	17	34		4	4	4	6	5	6	3	4	5	5	4	4	23	18	13	54		2	2	3	1	1	1	1	2	2	1.66667		3
2	12	17	1	2	25	34		2	3	1	2	4	2	1	4	2	8	13	21		3	2	1	3	3	5	6	6	4	2	1	4	12	21	7	40		2	2	2	2	1	1	1	0	2	1.44444		3
2	12	17	1	1	39	89		1	1	1	1	1	1	1	1	1	5	4	9		1	1	1	1	3	1	2	1	3	2	2	1	7	7	5	19		1	0	0	0	0	0	0	1	0	0.222222		1
2	12	18	1	2	30.5	32		1	1	1	1	2	1	1	1	1	5	5	10		1	1	1	1	1	1	1	1	1	1	2	1	5	4	4	13		0	0	0	0	0	0	0	0	0	0		1
2	12	17	1	2	34.5	30		1	2	1	1	3	2	1	3	2	7	9	16		1	1	1	1	2	2	2	1	1	4	1	1	6	6	6	18		2	0	2	2	1	0	0	1	2	1.11111		2
2	12	18	1	2	31	30		3	3	2	4	4	2	2	4	1	10	15	25		1	1	1	1	1	3	3	4	2	5	5	5	5	12	15	32		1	2	1	2	1	1	1	2	1	1.33333		1
2	12	18	1	2	21	31		1	5	1	5	3	3	1	5	2	8	18	26		1	1	1	1	1	3	4	3	3	1	1	1	5	13	3	21		1	2	0	0	0	3	3	2	3	1.55556		3
2	12	19	1	2	30	30		2	4	4	2	4	4	3	3	2	15	13	28		4	4	6	5	5	2	3	3	2	6	5	4	24	10	15	49		3	3	2	1	2	2	2	2	2	2.11111		5
2	12	17	1	2	29.5	32		2	2	1	1	1	1	2	1	1	7	5	12		1	1	1	1	1	2	1	1	2	2	1	1	5	6	4	15		2	1	0	2	2	0	0	1	1	1		1
2	12	17	1	2	39	34		1	3	1	3	1	2	1	2	1	6	9	15		1	1	1	1	1	2	2	2	2	5	4	2	5	8	11	24		1	1	1	2	1	1	0	1	1	1		2
2	12	18	1	2	38.5	35		2	5	2	4	3	2	2	3	2	10	15	25		1	1	1	1	1	3	4	3	1	6	6	5	5	11	17	33		2	2	2	2	1	0	0	2	2	1.44444		1
2	12	17	1	2	33.5	30		1	1	1	2	1	1	1	1	1	5	5	10		2	1	1	2	2	1	1	2	4	3	3	2	8	8	8	24		1	0	2	1	0	1	0	1	0	0.666667		1
2	12	19	1	2	19.5	18		1	1	1	1	3	1	2	2	1	6	7	13		4	6	6	6	6	5	3	4	3	5	5	5	28	15	15	58		2	3	3	3	3	1	1	2	3	2.33333		1
2	12	17	1	2	30.5	28		3	4	2	3	3	1	1	4	1	8	14	22		3	2	4	5	4	1	1	1	2	4	5	5	18	5	14	37		3	3	3	1	1	1	0	0	0	1.33333		2
2	12	17	1	2	10	10		5	5	5	5	3	3	5	3	3	21	16	37		6	6	6	6	3	5	6	3	3	4	2	2	27	17	8	52		0	0	1	2	1	1	2	2	2	1.22222		2
2	12	17	1	2	30	35		1	1	4	1	1	3	1	3	1	10	6	16		1	1	1	1	1	2	1	1	1	1	1	1	5	5	3	13		2	1	0	1	0	1	0	0	0	0.555556		1
2	12	17	1	1	25.5	29		1	2	1	2	1	1	1	4	1	5	9	14		3	1	1	2	1	4	3	2	4	2	1	1	8	13	4	25		1	2	1	1	2	0	0	1	1	1		1
2	12	17	1	2	20	66.5		1	3	1	5	3	1	2	4	1	6	15	21		1	1	1	3	3	2	2	2	2	1	2	1	9	8	4	21		2	3	3	1	1	0	0	2	2	1.55556		1
2	12	19	2	1	21	19		4	5	3	5	2	3	4	3	3	17	15	32		2	4	3	3	3	3	4	2	4	4	2	3	15	13	9	37		0	0	0	2	0	1	0	2	3	0.888889		4
2	12	18	2	2	37.5	32		2	1	1	1	1	2	2	1	2	9	4	13		1	1	1	1	2	1	1	1	1	1	2	2	6	4	5	15		0	1	1	3	1	0	1	0	1	0.888889		2
2	12	18	2	1	36	25		1	1	1	1	1	1	1	1	1	5	4	9		1	3	2	1	2	5	4	3	4	3	3	1	9	16	7	32		1	2	2	1	1	0	0	1	1	1		1
2	12	17	2	1	24	21		1	1	1	1	1	1	1	1	1	5	4	9		1	1	1	1	1	1	1	1	1	1	1	1	5	4	3	12		1	1	1	2	1	1	1	1	1	1.11111		1
2	12	18	2	1	18.5	12.5		5	3	1	3	5	1	1	5	1	9	16	25		1	1	3	1	1	3	3	1	1	1	3	1	7	8	5	20		0	0	0	2	1	2	3	2	2	1.33333		1
2	12	19	2	1	24	28		1	1	1	2	1	1	1	3	1	5	7	12		1	1	1	1	1	1	1	1	1	1	1	1	5	4	3	12		1	1	2	0	0	0	0	0	0	0.444444		1
2	12	18	2	2	30.5	31		1	1	2	1	1	1	2	1	1	7	4	11		1	1	1	1	1	1	1	1	1	1	1	1	5	4	3	12		2	2	2	1	2	2	0	2	2	1.66667		1
2	12	18	2	2	28	25		2	1	2	1	1	1	1	2	1	7	5	12		1	1	1	1	1	3	3	3	4	1	1	1	5	13	3	21		1	2	1	3	2	0	0	1	1	1.22222		3
2	12	17	2	2	40	40		1	1	1	1	2	1	2	1	2	7	5	12		1	1	1	1	1	1	1	1	1	1	1	1	5	4	3	12		1	1	1	2	1	1	1	1	1	1.11111		1
2	12	17	2	2	37	32		1	1	1	2	1	1	2	3	2	7	7	14		1	1	1	1	1	1	2	2	2	1	1	1	5	7	3	15		1	1	1	2	1	1	1	1	1	1.11111		1
2	12	18	2	1	38	35		1	1	1	1	1	1	1	1	1	5	4	9		1	1	1	1	1	1	1	1	1	1	1	1	5	4	3	12		1	1	0	2	2	1	1	2	1	1.22222		1
2	12	18	2	2	31	32		1	2	1	2	2	1	1	2	1	5	8	13		4	4	3	2	2	2	3	2	2	4	2	4	15	9	10	34		2	2	3	1	1	1	2	1	1	1.55556		1
2	12	19	2	2	17.5	33		1	1	1	1	1	1	1	1	1	5	4	9		1	1	2	2	1	4	4	3	3	1	2	2	7	14	5	26		3	3	2	2	1	0	1	2	3	1.88889		3
2	12	18	2	1				2	2	2	2	2	2	2	2	2	10	8	18		4	4	5	3	4	5	6	6	4	3	4	5	20	21	12	53		3	2	2	2	2	0	1	2	3	1.88889		2
2	12	18	2	2	23	27		2	2	2	2	2	2	2	2	2	10	8	18		4	4	3	4	4	3	3	2	2	4	3	3	19	10	10	39		1	0	0	2	0	1	0	1	0	0.555556		3
2	12	17	2	1	40	32		3	3	2	2	2	2	2	3	1	10	10	20		3	2	3	2	3	2	2	2	2	4	3	3	13	8	10	31		2	2	0	2	1	1	0	0	1	1		3
2	12	17	2	2	30	25		3	3	3	2	4	3	3	3	3	15	12	27		1	1	2	2	1	3	3	3	4	4	3	3	7	13	10	30		1	0	1	1	1	0	2	1	2	1		1
2	12	19	2	2				2	3	1	1	3	2	2	4	1	8	11	19		3	2	2	4	4	2	2	2	3	6	6	6	15	9	18	42		2	3	3	1	3	2	2	0	1	1.88889		5
2	12	17	2	2	33	20		3	5	3	4	3	4	3	3	4	17	15	32		4	3	2	4	3	3	3	3	4	5	4	4	16	13	13	42		2	3	3	3	3	1	0	3	3	2.33333		1
2	12	19	2	2	26	25		1	3	1	1	3	1	1	1	1	5	8	13		1	1	1	1	1	1	1	1	1	1	1	1	5	4	3	12		3	3	2	1	1	1	2	1	2	1.77778		1
2	12	18	2	2	34	17.5		3	2	3	4	5	5	4	3	2	17	14	31		1	1	2	2	3	3	3	4	2	6	6	6	9	12	18	39		0	0	1	2	2	1	0	2	3	1.22222		1
2	12	18	2	2	28	36		3	2	2	3	5	5	3	4	2	15	14	29		2	1	4	3	3	3	2	3	2	6	3	6	13	10	15	38		1	3	0	3	1	1	0	1	3	1.44444		1
2	12	17	2	2	38	29		3	3	2	3	3	2	3	2	2	12	11	23		2	2	3	3	2	5	5	5	4	2	2	2	12	19	6	37		1	1	0	2	1	0	0	0	0	0.555556		1
2	12	18	2	2	35	25		3	2	3	3	2	3	2	3	3	14	10	24		1	2	1	4	2	4	4	3	4	3	1	5	10	15	9	34		1	1	2	2	1	0	0	0	0	0.777778		2
2	12	17	2	2	38	35		3	3	4	3	1	3	2	3	3	15	10	25		4	3	5	3	3	1	3	2	2	6	6	6	18	8	18	44		2	3	3	1	2	1	1	1	1	1.66667		3
2	12	17	2	2				3	3	2	2	4	4	3	4	1	13	13	26		2	2	1	3	2	3	3	3	3	3	3	2	10	12	8	30		2	2	2	1	2	1	1	2	1	1.55556		3
2	12	17	2	2	26.5	22		1	1	1	1	2	1	1	1	1	5	5	10		1	1	1	1	1	1	1	1	1	1	1	1	5	4	3	12		0	0	0	3	0	0	0	0	0	0.333333		1
2	12	19	2	2				1	3	1	1	2	3	1	4	2	8	10	18		3	2	3	4	3	3	4	4	4	4	3	4	15	15	11	41		1	2	1	1	0	0	0	1	1	0.777778		2
2	12	18	2	2	30.5	23		2	5	1	1	4	3	1	1	1	8	11	19		6	6	4	6	6	2	2	3	3	6	6	6	28	10	18	56		3	3	3	3	3	1	2	3	3	2.66667		1
2	12	18	2	2	38.5	35		3	5	5	3	1	4	3	3	4	19	12	31		1	1	1	1	1	2	1	1	2	1	1	1	5	6	3	14		2	3	3	2	3	2	1	3	3	2.44444		4
2	12	18	2	1	33	22		2	4	3	4	3	2	3	3	2	12	14	26		6	4	4	6	3	3	2	3	2	6	5	6	23	10	17	50		1	2	2	1	2	1	1	2	1	1.44444		1
2	12	19	2	2	18	15		3	4	3	5	4	5	4	3	3	18	16	34		6	6	4	6	4	4	1	6	6	1	1	1	26	17	3	46		3	3	2	0	3	3	3	3	2	2.44444		1
2	12	19	2	2	32	29		3	1	1	2	3	2	2	4	3	11	10	21		2	1	3	3	1	1	3	2	5	6	6	6	10	11	18	39		2	2	2	2	3	3	3	3	3	2.55556		3
2	12	17	2	1	37.5	29		1	5	1	3	2	3	2	3	2	9	13	22		1	1	1	3	4	1	1	1	1	6	6	6	10	4	18	32		3	3	3	1	3	3	3	3	3	2.77778		1
2	12	17	2	2	31	26		2	3	1	3	2	2	1	3	1	7	11	18		1	1	1	1	2	5	3	4	5	2	3	4	6	17	9	32		1	1	3	3	3	3	3	3	3	2.55556		1
2	12	18	2	2	30	32		2	3	1	3	4	2	1	5	1	7	15	22		4	6	3	6	6	3	2	3	3	4	3	4	25	11	11	47		2	3	3	2	2	1	0	0	0	1.44444		2
2	12	17	2	1	36	25		2	2	1	2	1	1	2	1	1	7	6	13		1	1	4	3	1	4	1	1	2	1	1	1	10	8	3	21		1	0	0	1	1	0	0	0	0	0.333333		1
2	12	19	2	2	24	15		1	5	1	3	3	1	1	5	1	5	16	21		4	4	6	6	6	6	4	4	4	6	4	6	26	18	16	60		2	1	3	1	3	3	2	1	1	1.88889		1
2	12	17	2	2	38	28		3	4	1	3	2	2	2	3	1	9	12	21		2	5	3	2	4	3	3	4	3	5	5	4	16	13	14	43		2	3	2	2	2	1	1	2	2	1.88889		3
2	12	17	2	2	32	26		4	5	3	3	5	5	3	5	5	20	18	38		6	6	5	6	6	3	3	2	1	5	3	6	29	9	14	52		2	1	2	2	1	1	1	3	3	1.77778		3
2	12	17	2	1	36	25		5	3	3	5	3	3	3	5	4	18	16	34		2	4	3	4	4	4	6	6	4	4	2	4	17	20	10	47		1	2	2	2	3	3	2	2	1	2		2
2	12	17	2	2	18	22		1	1	2	1	2	1	2	4	5	11	8	19		3	2	3	4	3	2	1	3	1	2	5	2	15	7	9	31		0	2	1	0	1	2	0	2	0	0.888889		1
2	12	17	2	2	29.5	23		1	1	1	1	1	3	2	4	2	9	7	16		6	6	6	6	6	1	1	1	1	6	4	4	30	4	14	48		2	1	2	0	2	2	2	1	0	1.33333		5
2	12	17	2	2	20	20		3	3	3	4	3	3	3	3	3	15	13	28		4	3	2	5	4	1	2	1	2	6	4	6	18	6	16	40		2	2	2	3	1	2	2	2	2	2		3
2	12	18	2	1	17	18		3	5	1	4	5	2	3	5	1	10	19	29		4	5	1	3	3	2	1	1	4	6	6	6	16	8	18	42		1	1	3	1	2	1	1	1	2	1.44444		5
2	12	18	2	2	15	14		2	4	1	4	3	2	2	4	3	10	15	25		1	1	1	2	2	2	3	4	4	2	1	1	7	13	4	24		1	2	0	2	1	0	0	0	1	0.777778		2
2	12	17	2	2	24	14		2	4	2	3	5	4	3	5	3	14	17	31		5	6	4	6	5	1	1	2	3	5	5	6	26	7	16	49		2	2	2	1	2	1	3	2	2	1.88889		3
2	12	19	2	2	10	15		1	4	3	3	3	1	1	2	3	9	12	21		2	3	2	1	4	2	6	4	3	6	6	5	12	15	17	44		1	2	3	1	3	3	2	1	2	2		3
2	12	17	2	1	37.5	20		4	5	5	4	3	5	5	3	3	22	15	37		3	2	2	2	2	1	3	2	2	3	3	2	11	8	8	27		1	0	1	2	0	1	1	0	0	0.666667		1
2	12	18	2	2	36	35		1	2	1	1	3	3	4	1	2	11	7	18		3	3	6	4	4	1	2	2	1	6	6	3	20	6	15	41		3	3	3	3	2	3	1	1	2	2.33333		1
2	12	18	2	2	37.5	35		1	2	1	2	2	1	1	2	1	5	8	13		1	1	3	3	4	3	3	2	2	6	4	4	12	10	14	36		1	0	0	2	0	1	1	0	0	0.555556		3
2	12	16	2	2	40	30		1	5	1	5	3	1	1	3	1	5	16	21		1	1	3	1	1	4	4	4	2	6	6	3	7	14	15	36		3	0	0	3	2	0	0	1	0	1		1
2	12	18	2	2	40	35		1	3	2	1	3	2	2	4	3	10	11	21		4	3	4	6	4	1	1	2	1	1	1	1	21	5	3	29		1	2	0	1	2	0	0	1	0	0.777778		3
2	12	17	2	1	25	28		3	5	1	5	5	3	1	5	2	10	20	30		6	4	4	6	6	3	4	4	4	6	6	3	26	15	15	56		3	3	2	0	3	2	3	2	3	2.33333		5
2	12	17	2	2	38.5	30		1	5	1	5	2	1	1	3	1	5	15	20		1	1	1	1	4	5	4	4	4	3	6	4	8	17	13	38		1	3	3	3	1	1	1	2	1	1.77778		1
2	12	17	2	2	33.3	28		2	3	1	1	2	1	1	3	1	6	9	15		1	2	1	2	2	2	2	2	1	1	1	1	8	7	3	18		1	2	3	1	3	3	3	0	0	1.77778		1
																	9.89356	10.7488	20.6424
																	4.70035	4.32094	8.03241
																	5	4	9
																	25	20	45
[truncated: 21 more columns]

## Sheet: Data summary
Gender	Grade	Age	Math_marks	social_derogation	cognitive_obstruction	physiological_tenseness	TA	GA	LMA	MEA	MA	LSA	SEA	SA
1	7	12	50	15	12	11	38	2.33333	19	14	33	22	12	34
1	7	12	100	10	12	13	35	0.555556	5	4	9	5	4	9
1	7	12	85	13	9	6	28	0.555556	10	8	18	6	8	14
1	7	12	55	14	16	10	40	0.333333	14	13	27	14	9	23
1	7	12	95	5	4	6	15	0.333333	5	4	9	5	8	13
1	7	13	80	12	18	8	38	1.55556	11	11	22	14	9	23
1	7	12	85	15	19	8	42	0.333333	12	14	26	5	4	9
1	7	13	85	5	8	8	21	1.66667	11	4	15	18	5	23
1	7	12	100	10	7	12	29	0.888889	7	11	18	7	14	21
1	7	12	70	5	9	7	21	0.555556	23	19	42	17	14	31
1	7	13	97.5	6	4	8	18	0.222222	5	4	9	5	10	15
1	7	11	80	17	14	11	42	1.55556	13	14	27	6	8	14
1	7	13	92.5	15	19	8	42	0.555556	8	7	15	11	13	24
1	7	12	90	21	18	3	42	0.777778	7	7	14	6	7	13
1	7	12	95	7	5	5	17	0.222222	5	4	9	5	9	14
1	7	13	100	10	16	14	40	1.11111	5	4	9	5	7	12
1	7	12	70	9	6	10	25	1.33333	11	6	17	8	9	17
1	7	11	100	10	7	8	25	0.888889	5	8	13	7	8	15
1	7	12	95	22	12	15	49	1.22222	7	19	26	5	10	15
1	7	12	75	7	17	8	32	0.777778	7	11	18	6	8	14
1	7	13	55	21	5	11	37	1.33333	12	14	26	13	15	28
1	7	12	75	6	16	17	39	1.66667	7	13	20	7	12	19
1	7	12	60	27	19	13	59	2.66667	16	20	36	25	20	45
1	7	12	70	5	7	5	17	0.111111	9	8	17	9	13	22
1	7	12	97.5	18	11	15	44	1.33333	20	14	34	6	12	18
1	7	12	97.5	22	6	5	33	1.33333	5	16	21	5	13	18
1	7	12	70	6	14	18	38	0.888889	11	6	17	16	14	30
1	7	12	95	7	10	6	23	1.22222	7	15	22	6	11	17
1	7	11	75	6	11	8	25	0.888889	5	7	12	5	7	12
1	7	13	87.5	8	7	5	20	0.555556	13	14	27	14	10	24
1	7	12	96.25	11	9	6	26	2	15	11	26	13	9	22
1	7	12	70	13	19	8	40	1.11111	12	18	30	7	8	15
1	7	12	92.5	28	16	7	51	1.33333	13	12	25	10	15	25
1	7	12	76.25	18	13	8	39	0.444444	13	16	29	8	12	20
1	7	12	75	22	12	18	52	2.88889	25	20	45	19	9	28
1	7	12	75	24	21	15	60	2	25	20	45	7	10	17
1	7	13	71.25	29	6	18	53	1.55556	25	20	45	15	19	34
1	7	12	97.5	6	5	3	14	0.444444	5	4	9	5	4	9
1	7	12	75	30	4	18	52	1.22222	16	12	28	7	10	17
1	7	14	100	15	6	16	37	1.66667	8	13	21	9	9	18
1	7	12	90	11	4	3	18	0.222222	7	9	16	7	6	13
1	7	12	80	17	18	8	43	1.55556	17	8	25	13	10	23
1	7	12	92.5	15	14	13	42	0.666667	14	14	28	8	9	17
1	7	12	70	17	18	18	53	0.666667	13	18	31	7	6	13
1	7	12	60	20	15	13	48	2.66667	23	18	41	25	20	45
1	7	11	97.5	23	20	7	50	1	8	15	23	9	14	23
1	7	12	62.5	28	16	14	58	1.22222	13	16	29	6	4	10
1	7	13	65	9	4	18	31	2.33333	7	7	14	19	18	37
1	7	12	50	10	8	6	24	0.777778	5	8	13	5	6	11
1	7	12	75	28	13	11	52	1.88889	22	20	42	14	17	31
1	7	12	77.5	16	15	11	42	2.11111	20	20	40	7	5	12
1	7	12.5	93.75	14	9	18	41	1.55556	12	13	25	7	7	14
1	7	12	70	13	12	15	40	0.777778	16	14	30	15	10	25
1	7	12	70	13	10	18	41	1.55556	22	18	40	12	13	25
1	7	12	100	5	4	3	12	0.111111	5	4	9	5	4	9
1	7	12	65	30	11	18	59	2.77778	24	18	42	14	16	30
1	7	11	70	28	11	18	57	0.333333	24	18	42	12	5	17
1	7	12.5	100	30	24	18	72	2.44444	13	12	25	9	4	13
1	7	12	100	10	5	8	23	0.888889	11	12	23	9	9	18
1	7	12	100	11	5	9	25	0.222222	7	5	12	5	5	10
1	7	12	100	5	14	15	34	2.66667	14	17	31	9	19	28
1	7	12	95	14	14	11	39	2	19	15	34	13	12	25
1	7	12	87.5	16	23	17	56	1.11111	18	20	38	9	11	20
1	7	12	50	25	21	16	62	2.55556	23	20	43	24	17	41
1	7	12	85	26	18	18	62	1.88889	13	4	17	9	14	23
1	7	12	93.75	5	6	8	19	0.777778	13	6	19	9	9	18
1	7	12	100	13	8	6	27	0.111111	5	5	10	5	4	9
1	7	12	98.75	28	24	8	60	1.22222	5	12	17	11	9	20
1	7	12	92.5	5	4	3	12	0.555556	6	6	12	5	4	9
1	7	12	92.5	18	15	8	41	1.11111	15	11	26	11	16	27
1	7	13	90	16	17	6	39	1.77778	10	7	17	9	13	22
1	7	13	98.75	5	9	18	32	1.44444	6	9	15	5	9	14
1	7	13	62.5	22	21	16	59	2.44444	25	18	43	25	19	44
1	7	12	80	5	15	3	23	2	15	12	27	15	7	22
1	7	13	100	6	4	3	13	0.555556	5	10	15	5	5	10
1	7	12	96.25	28	24	6	58	1.88889	16	15	31	11	13	24
1	7	12	95	21	4	8	33	0.777778	9	10	19	5	6	11
1	7	13	95	5	4	3	12	0.222222	5	5	10	5	6	11
1	7	13	65	19	12	18	49	2.66667	25	16	41	7	9	16
1	7	12	86.25	19	21	6	46	1.66667	17	10	27	8	14	22
1	7	12	50	23	17	15	55	2.77778	21	20	41	24	18	42
1	7	12	92	5	5	5	15	1.66667	5	4	9	5	4	9
1	8	13	62.5	26	14	13	53	2.66667	22	19	41	16	20	36
1	8	13	95	10	13	6	29	1.77778	5	4	9	18	17	35
1	8	13	70	5	4	17	26	2	20	16	36	5	11	16
1	8	14	70	5	4	5	14	1.88889	14	16	30	9	4	13
1	8	13	90	10	8	6	24	0.555556	5	8	13	11	12	23
1	8	13	95	12	7	6	25	0.333333	5	4	9	6	4	10
1	8	13	96.25	6	6	10	22	1	8	11	19	5	15	20
1	8	12	90	16	14	15	45	0.111111	11	6	17	11	11	22
1	8	14	90	9	8	10	27	2.22222	9	15	24	8	11	19
1	8	13	85	8	8	13	29	1.88889	14	13	27	7	12	19
1	8	14	82.5	16	8	14	38	1	16	16	32	18	11	29
1	8	13	80	16	18	4	38	1.77778	12	15	27	5	7	12
1	8	13	80	9	12	7	28	1.66667	15	10	25	15	16	31
1	8	13	75	13	14	5	32	1.11111	23	20	43	5	6	11
1	8	14	90	5	4	3	12	1.66667	15	13	28	10	4	14
1	8	13	85	13	14	5	32	1.33333	12	9	21	5	6	11
1	8	13	98.75	8	8	11	27	0.333333	5	4	9	7	16	23
1	8	13	70	11	19	7	37	1.33333	21	20	41	9	8	17
1	8	13	93	9	19	15	43	0.333333	5	4	9	15	9	24
1	8	13	67.5	20	12	15	47	1.66667	10	10	20	13	12	25
1	8	13	95	7	5	5	17	1.44444	10	13	23	5	5	10
1	8	12	70	22	15	16	53	1.11111	22	19	41	13	16	29
1	8	13	62.5	13	4	8	25	1.33333	7	6	13	6	9	15
1	8	13	82.5	21	9	17	47	1.55556	18	16	34	16	16	32
1	8	12	85	5	5	15	25	0.888889	17	19	36	18	14	32
1	8	13	100	20	5	17	42	2.33333	19	19	38	13	16	29
1	8	13	70	19	15	10	44	2.22222	17	14	31	14	15	29
1	8	13	77.5	5	4	18	27	1.44444	16	19	35	6	9	15
1	8	14	75	8	7	10	25	2.77778	22	18	40	5	8	13
1	8	13	82.5	5	4	3	12	1.66667	9	12	21	10	9	19
1	8	13	97.5	16	17	12	45	1.22222	10	15	25	14	9	23
1	8	14	88.75	5	4	3	12	0.666667	11	13	24	8	4	12
1	8	13	90	9	7	5	21	0.777778	10	15	25	6	7	13
1	8	13	88	16	5	3	24	1	8	10	18	10	7	17
1	8	13	82	5	7	15	27	0.333333	7	6	13	7	8	15
1	8	14	70	23	19	18	60	1.88889	21	20	41	17	20	37
1	8	13	75	8	19	16	43	1.77778	10	20	30	12	14	26
1	8	13	95	22	24	9	55	2.22222	19	19	38	9	11	20
1	8	13	94	6	8	7	21	2.44444	16	14	30	7	7	14
1	8	13	92.5	5	5	7	17	2	19	8	27	8	4	12
1	8	13	95	6	9	11	26	0.444444	7	8	15	6	6	12
1	8	14	97.5	11	13	10	34	0.777778	9	7	16	7	12	19
1	8	14	92.5	11	8	5	24	1.88889	6	8	14	6	9	15
1	8	13	95	5	4	5	14	0.777778	16	14	30	5	6	11
1	8	14	80	17	15	11	43	0.888889	8	10	18	14	14	28
1	8	13	88	11	14	8	33	0.666667	6	5	11	14	16	30
1	8	13	66.25	13	13	18	44	2.11111	13	8	21	15	18	33
1	8	14	86.25	13	21	13	47	1.77778	17	16	33	7	14	21
1	8	13	92.5	11	11	15	37	1.55556	9	15	24	9	13	22
1	8	14	80	25	15	16	56	1	12	16	28	17	20	37
1	8	14	82	5	17	13	35	0.888889	6	11	17	7	12	19
1	8	13	75	15	14	16	45	2.11111	25	17	42	10	14	24
1	8	14	92.5	9	4	5	18	0.666667	5	5	10	11	15	26
1	8	13	97.5	8	4	16	28	1.22222	9	15	24	6	12	18
1	8	13	80	18	10	15	43	0.333333	13	17	30	18	12	30
1	8	13	71.25	11	14	8	33	0.555556	7	10	17	16	18	34
1	8	13	88	5	9	11	25	0.666667	14	13	27	6	9	15
1	8	13	82.5	8	13	11	32	1.55556	17	16	33	16	18	34
1	8	14	75	14	16	6	36	1.88889	7	6	13	15	18	33
1	8	13	71.25	12	7	5	24	1.77778	5	11	16	16	17	33
1	8	13	70	27	11	11	49	1.66667	21	20	41	6	14	20
1	8	13	85	16	8	12	36	0.888889	12	15	27	16	12	28
1	8	14	67.5	25	17	14	56	0.555556	6	12	18	18	17	35
1	8	14	97.5	10	4	13	27	1.55556	19	11	30	25	20	45
1	8	13	70	12	14	9	35	2	20	18	38	22	13	35
1	8	13	77.5	11	9	11	31	2.11111	11	14	25	5	7	12
1	8	13	85	10	8	10	28	1	18	8	26	5	6	11
1	8	13	95	14	7	13	34	2.44444	5	8	13	12	16	28
1	8	13	62.5	7	13	17	37	1	5	12	17	5	20	25
1	8	13	80	15	13	14	42	2.33333	13	10	23	9	10	19
1	8	14	93.75	6	7	6	19	0.777778	9	20	29	14	17	31
1	8	13	92.5	24	22	8	54	0.888889	12	13	25	15	7	22
1	8	14	100	15	4	5	24	0.555556	6	10	16	6	5	11
1	8	13	95	28	19	15	62	1.77778	20	18	38	8	11	19
1	8	13	98.75	16	10	13	39	0.555556	7	6	13	5	10	15
1	8	13	80	26	19	16	61	1.77778	16	19	35	22	19	41
1	8	13	97.5	7	8	7	22	1.22222	5	11	16	16	13	29
1	8	13	76.25	11	12	3	26	2.11111	16	19	35	12	17	29
1	8	13	93.75	8	10	10	28	2	15	16	31	8	10	18
1	8	13	78.75	17	18	13	48	0.444444	25	20	45	13	11	24
1	8	13	50	19	15	18	52	2.77778	19	16	35	9	18	27
1	8	13	80	10	8	8	26	0.777778	10	9	19	7	11	18
1	8	13	55	22	17	18	57	1.66667	18	20	38	23	20	43
1	8	13	95	12	11	10	33	1.22222	7	12	19	8	10	18
1	8	14	70	23	21	15	59	2.22222	23	20	43	23	17	40
1	8	13	90	10	15	8	33	1.88889	6	7	13	12	8	20
1	8	13	100	5	4	13	22	1.88889	18	18	36	5	6	11
1	8	13	87.5	24	12	12	48	0.777778	13	9	22	16	12	28
1	8	13	75	12	20	18	50	0.555556	7	18	25	7	14	21
1	8	13	60	5	4	4	13	1.11111	13	12	25	5	4	9
1	8	13	90	5	4	4	13	2.33333	5	4	9	5	4	9
1	8	13	75	23	17	18	58	1.55556	13	18	31	16	18	34
1	8	13	70	25	21	18	64	1.88889	24	20	44	20	20	40
1	8	12	96.25	19	5	14	38	2.22222	20	18	38	6	12	18
1	8	13	85	14	17	15	46	1	5	4	9	6	11	17
1	8	14	93.75	16	17	10	43	1.88889	8	11	19	7	10	17
1	8	13	97.5	24	12	17	53	0.777778	5	11	16	6	14	20
1	8	13	92.5	5	5	13	23	0.777778	9	15	24	13	14	27
1	8	13	78.75	30	9	18	57	2.77778	7	18	25	5	19	30
1	8	13	85	14	12	9	35	1	14	20	34	14	24	34
1	8	13	92	6	5	5	16	2.33333	5	4	9	13	21	31
1	8	13	80	14	10	9	33	2.44444	10	9	19	13	25	36
1	9	14	91.25	5	4	3	12	0.555556	5	4	9	25	20	45
1	9	15	97.5	6	5	9	20	1.33333	12	10	22	7	11	18
1	9	14	80	25	9	11	45	0.666667	12	8	20	10	14	24
1	9	14	92.5	12	16	12	40	1.77778	12	10	22	9	9	18
1	9	14	88.75	6	5	10	21	1.11111	11	7	18	7	7	14
1	9	14	60	26	17	15	58	2.33333	25	20	45	21	20	41
1	9	15	77.5	21	11	18	50	2.44444	24	20	44	17	15	32
1	9	14	75	7	15	15	37	0.777778	5	8	13	9	6	15
1	9	14	92.5	13	13	15	41	0.444444	5	4	9	17	11	28
1	9	14	55	25	17	15	57	1.33333	10	7	17	19	20	39
1	9	14	85	10	16	16	42	1.66667	14	10	24	13	14	27
1	9	14	50	20	12	15	47	2.11111	25	20	45	25	20	45
1	9	13	70	16	10	13	39	1	12	13	25	14	16	30
1	9	15	92.5	9	6	4	19	0.888889	10	15	25	6	8	14
1	9	15	65	18	11	16	45	2.11111	25	20	45	5	16	21
1	9	14	83	12	20	9	41	2.11111	11	19	30	8	10	18
1	9	14	82.5	20	17	12	49	0.444444	13	13	26	9	9	18
1	9	14	75	24	24	11	59	1.77778	24	20	44	8	14	22
1	9	15	90	13	14	11	38	1.11111	9	13	22	6	9	15
1	9	14	73.75	11	5	10	26	0.888889	14	15	29	7	17	24
1	9	14	100	12	4	4	20	1.22222	11	12	23	5	10	15
1	9	15	67.5	6	5	9	20	1.77778	23	19	42	21	15	36
1	9	14	100	20	7	16	43	2.44444	21	17	38	6	7	13
1	9	14	100	5	7	16	28	1.33333	10	8	18	6	9	15
1	9	14	88.75	6	12	5	23	1.77778	8	10	18	8	11	19
1	9	14	81.25	7	8	15	30	1.88889	13	9	22	5	11	16
1	9	14	100	16	7	12	35	0.888889	18	14	32	6	11	17
1	9	14	75	17	10	6	33	1.11111	7	12	19	7	19	26
1	9	15	100	6	5	9	20	0.555556	12	17	29	5	5	10
1	9	14	100	5	10	15	30	0.222222	13	12	25	5	9	14
1	9	14	75	15	4	11	30	1.77778	5	14	19	23	19	42
1	9	14	96.25	7	6	6	19	1.44444	6	15	21	14	6	20
1	9	14	77.5	8	9	4	21	1.66667	9	16	25	6	10	16
1	9	14	55	23	14	14	51	2.33333	25	20	45	25	20	45
1	9	15	88	15	11	6	32	1	7	8	15	7	8	15
1	9	14	50	9	10	18	37	1.66667	9	10	19	7	7	14
1	9	14	95	12	7	12	31	0.444444	8	10	18	6	10	16
1	9	14	60	25	8	15	48	2.66667	25	20	45	14	10	24
1	9	13	95	10	19	17	46	1.22222	16	15	31	16	20	36
1	9	16	66	25	10	17	52	1.44444	17	16	33	19	15	34
1	9	16	75	27	15	13	55	1.11111	25	20	45	19	17	36
1	9	15	55	6	15	15	36	2.55556	15	19	34	5	15	20
1	9	14	87.5	14	13	13	40	0.555556	8	4	12	15	16	31
1	9	14	66.25	18	9	10	37	1.88889	21	20	41	16	17	33
1	9	14	97.5	25	10	8	43	2.22222	16	14	30	16	12	28
1	9	14	90	24	12	3	39	0.444444	5	6	11	6	15	21
1	9	14	60	24	15	15	54	1.11111	11	20	31	21	19	40
1	9	14	72.5	6	5	6	17	1.55556	14	15	29	6	5	11
1	9	14	100	23	5	15	43	1.66667	16	16	32	5	8	13
1	9	14	88	21	17	18	56	1.11111	12	13	25	6	15	21
1	9	15	81.25	11	4	6	21	1.44444	6	13	19	7	10	17
1	9	14	70	7	14	4	25	2	25	20	45	10	17	27
1	9	14	96.25	7	10	10	27	0.888889	8	4	12	9	13	22
1	9	14	86.25	15	17	11	43	1.88889	15	16	31	11	7	18
1	9	14	67.5	23	16	16	55	2.77778	13	20	33	20	19	39
1	9	14	68.75	18	21	14	53	1	11	15	26	7	9	16
1	9	14	95	9	6	11	26	1.22222	5	10	15	10	17	27
1	9	14	100	6	4	3	13	0.666667	6	8	14	7	7	14
1	9	14	97.5	15	4	16	35	2.22222	13	13	26	5	13	18
1	9	14	75	17	14	12	43	2	9	16	25	17	9	26
1	9	14	96.25	5	8	6	19	2.22222	7	8	15	5	12	17
1	9	14	96.25	5	4	10	19	1.33333	9	8	17	6	7	13
1	9	14	95	5	9	4	18	0.777778	7	5	12	5	4	9
1	9	14	88	6	7	8	21	0.888889	10	8	18	5	5	10
1	9	14	73.75	13	8	10	31	1.11111	12	6	18	11	11	22
1	9	14	100	6	4	4	14	0.666667	5	15	20	7	5	12
1	9	14	75	17	4	18	39	1.88889	9	8	17	9	19	28
1	9	14	92.5	12	10	18	40	0.333333	6	4	10	6	16	22
1	9	14	96.25	5	10	15	30	1.55556	11	14	25	12	9	21
1	9	14	75	20	5	15	40	1.33333	11	17	28	13	19	32
1	9	14	75	30	4	3	37	0.333333	9	6	15	7	7	14
1	9	14	92	22	16	12	50	2.66667	16	15	31	10	11	21
1	9	14	80	29	18	17	64	2	21	19	40	21	19	40
1	9	14	72.5	16	9	10	35	1	9	9	18	8	12	20
1	9	14	70	8	6	10	24	2	19	17	36	18	17	35
1	9	14	85	6	16	17	39	0.666667	7	4	11	16	12	28
1	9	15	100	29	5	6	40	1.77778	9	7	16	7	7	14
1	9	14	88.75	10	6	9	25	2.11111	20	19	39	6	8	14
1	9	14	88	5	5	9	19	0.777778	15	12	27	7	6	13
1	9	15	80	5	9	14	28	0.888889	6	5	11	19	15	34
1	9	14	85	27	15	12	54	0.888889	15	17	32	12	11	23
1	9	17	62.5	5	11	16	32	0.444444	5	9	14	12	7	19
1	9	14	97.5	30	4	16	50	0.666667	11	12	23	9	5	14
1	9	14	96.25	5	7	9	21	0.333333	7	11	18	5	8	13
1	9	13	80	15	18	16	49	1.44444	11	16	27	7	12	19
1	9	14	75	26	15	16	57	2.22222	20	19	39	18	20	38
1	9	13	78	16	12	11	39	1.44444	5	8	13	8	9	17
1	9	14	86	11	12	8	31	1.66667	5	4	9	10	10	20
1	9	14	80	10	9	18	37	0.444444	6	7	13	20	13	33
1	9	14	80	11	4	15	30	1.66667	11	17	28	7	17	24
1	9	14	95	14	18	6	38	2.22222	20	19	39	5	9	14
1	9	15	100	7	4	13	24	1	8	8	16	5	14	19
1	9	14	93.75	14	14	6	34	0.777778	15	14	29	5	9	14
1	9	14	96.25	10	12	5	27	1.22222	9	13	22	12	16	28
1	9	13	95	16	9	6	31	1.77778	13	20	33	7	17	24
1	9	14	92.5	17	4	8	29	0.666667	6	6	12	9	14	23
1	9	14	92.5	8	4	4	16	0.777778	7	13	20	6	7	13
1	9	14	90	6	8	14	28	0.666667	6	6	12	5	13	18
1	9	15	96.25	8	10	15	33	0.888889	15	11	26	9	12	21
1	9	14	82.5	10	10	10	30	1	11	10	21	10	12	22
1	9	14	87	6	16	13	35	0.888889	9	12	21	7	8	15
1	9	14	80	27	8	15	50	1.11111	10	14	24	7	8	15
1	9	15	92.5	30	5	3	38	0.666667	9	15	24	6	4	10
1	9	15	75	6	5	3	14	0.555556	8	12	20	11	9	20
1	9	15	80	8	5	3	16	0.555556	8	9	17	6	8	14
1	9	15	70	13	10	7	30	1.55556	10	9	19	9	7	16
1	10	16	97.5	5	4	3	12	1.11111	8	12	20	5	7	12
1	10	15	87.5	25	19	18	62	1.11111	14	15	29	5	20	25
1	10	15	97.5	8	4	3	15	1.77778	10	12	22	5	4	9
1	10	16	90	5	4	3	12	0.444444	7	7	14	5	4	9
1	10	15	95	24	10	11	45	0.333333	5	4	9	11	10	21
1	10	15	87.5	18	11	12	41	0.444444	5	4	9	19	12	31
1	10	16	80	6	4	3	13	2.55556	20	19	39	8	7	15
1	10	17	90	12	15	7	34	0.444444	5	4	9	11	6	17
1	10	17	65	26	20	18	64	0.666667	23	20	43	17	14	31
1	10	18	62.5	16	14	15	45	2	21	20	41	17	13	30
1	10	16	91.25	14	9	10	33	1.77778	15	15	30	5	11	16
1	10	15	96.25	12	7	12	31	0.444444	5	4	9	7	9	16
1	10	15	88	26	9	17	52	0.666667	5	4	9	11	6	17
1	10	15	90	10	13	18	41	0.666667	5	5	10	8	12	20
1	10	15	87.5	6	6	12	24	1.88889	16	14	30	7	8	15
1	10	18	90	18	13	9	40	1	5	13	18	15	17	32
1	10	15	95	9	4	3	16	1.22222	5	7	12	5	5	10
1	10	15	95	7	10	10	27	2.33333	17	14	31	17	15	32
1	10	16	62	21	18	18	57	2	13	11	24	18	16	34
1	10	15	60	5	9	7	21	0.777778	8	10	18	13	14	27
1	10	18	80	21	15	3	39	2.55556	14	13	27	8	15	23
1	10	15	88	20	10	18	48	0.333333	5	4	9	17	15	32
1	10	15	57.5	9	7	18	34	0.777778	7	6	13	15	19	34
1	10	15	75	10	7	3	20	1.88889	19	11	30	11	8	19
1	10	15	82.5	5	14	4	23	1.33333	6	12	18	9	8	17
1	10	15	98.75	16	5	14	35	1.44444	9	9	18	9	9	18
1	10	17	57.5	9	9	18	36	2.55556	8	8	16	13	19	32
1	10	15	85	18	15	13	46	2.77778	18	17	35	7	11	18
1	10	15	65	26	13	9	48	0.444444	24	20	44	18	17	35
1	10	15	80	25	16	14	55	0.333333	14	15	29	23	20	43
1	10	15	60	6	19	14	39	0.777778	6	5	11	14	15	29
1	10	15	88	11	10	11	32	2.11111	14	17	31	17	14	31
1	10	15	85	17	19	12	48	0.555556	7	13	20	11	10	21
1	10	16	90	8	16	18	42	0.444444	5	9	14	19	18	37
1	10	17	77	26	7	17	50	2.55556	22	19	41	19	18	37
1	10	16	100	5	7	8	20	1.77778	6	5	11	7	10	17
1	10	15	80	21	9	17	47	1.66667	17	10	27	16	18	34
1	10	16	100	12	5	15	32	1.11111	9	9	18	5	11	16
1	10	15	75	8	7	4	19	2.22222	5	9	14	5	7	12
1	10	15	70	25	18	14	57	2.55556	20	19	39	22	20	42
1	10	15	97.5	21	12	17	50	0.777778	19	16	35	14	18	32
1	10	15	100	5	7	16	28	2.22222	17	18	35	8	11	19
1	10	15	70	26	11	14	51	1	23	20	43	14	19	33
1	10	15	100	8	6	11	25	0.777778	6	6	12	7	4	11
1	10	15	75	10	7	17	34	2.88889	21	19	40	5	11	16
1	10	17	88	30	7	17	54	2.55556	14	11	25	9	12	21
1	10	15	55	21	14	13	48	2	8	15	23	22	20	42
1	10	16	82	12	14	7	33	1.44444	5	9	14	13	14	27
1	10	16	87.5	19	13	14	46	0.222222	13	10	23	16	19	35
1	10	16	78	13	16	8	37	1.33333	5	14	19	13	15	28
1	10	16	92.5	15	8	6	29	2.44444	8	17	25	15	14	29
1	10	16	62.5	10	9	8	27	2.44444	14	7	21	9	7	16
1	10	15	75	26	10	13	49	0.555556	10	9	19	22	20	42
1	10	17	80	15	9	14	38	2.77778	20	17	37	8	8	16
1	10	15	73.75	14	12	9	35	1.77778	25	20	45	7	9	16
1	10	15	57.5	24	16	15	55	1.22222	25	20	45	20	20	40
1	10	15	85	5	9	7	21	1	6	8	14	22	14	36
1	10	15	70	8	14	18	40	2.44444	24	20	44	5	4	9
1	10	16	88	6	15	18	39	1.88889	20	12	32	15	13	28
1	10	15	72	11	15	3	29	2.77778	8	13	21	9	15	24
1	10	15	85	12	9	14	35	2.55556	17	17	34	5	12	17
1	10	15	50	10	11	17	38	2.22222	21	20	41	16	19	35
1	10	15	97	16	16	16	48	0.333333	5	4	9	6	16	22
1	10	16	57.5	28	11	15	54	1.44444	16	17	33	16	17	33
1	10	16	80	5	10	8	23	1.33333	9	12	21	7	6	13
1	10	15	85	25	16	15	56	0.555556	7	8	15	20	20	40
1	10	16	75	8	16	11	35	0.666667	9	8	17	7	9	16
1	10	15	80	24	12	18	54	2.77778	7	12	19	11	18	29
1	10	16	57.5	17	14	12	43	2.11111	19	8	27	22	18	40
1	10	15	80	22	10	18	50	0.444444	15	6	21	17	15	32
1	10	16	72.5	13	14	15	42	2.88889	19	18	37	6	10	16
1	10	15	68	5	5	16	26	1.33333	11	11	22	23	15	38
1	10	15	75	12	10	8	30	2.33333	16	18	34	9	11	20
1	10	15	75	28	11	18	57	2.66667	16	12	28	17	14	31
1	10	16	95	5	4	3	12	1.66667	8	10	18	5	4	9
1	10	15	60	26	19	14	59	1.55556	22	19	41	20	20	40
1	10	15	100	5	9	3	17	1.22222	6	11	17	9	10	19
1	10	15	100	14	11	18	43	1.11111	15	16	31	7	16	23
1	10	15	96.25	5	4	3	12	1.11111	10	8	18	5	9	14
1	10	15	98.75	13	7	18	38	0.555556	5	4	9	9	17	26
1	10	16	55	24	20	18	62	2.66667	23	19	42	15	17	32
1	10	15	95	24	10	16	50	0.111111	17	20	37	21	20	41
1	10	15	92.5	24	9	12	45	1.33333	5	16	21	18	13	31
1	10	15	90	11	15	12	38	0.666667	5	6	11	13	16	29
1	10	15	87.5	28	21	13	62	2.88889	20	16	36	11	13	24
1	10	15	90	19	12	15	46	0.444444	5	5	10	7	10	17
1	10	15	70	8	10	13	31	2.66667	19	18	37	21	15	36
1	10	15	90	13	11	14	38	1.11111	5	7	12	6	14	20
1	10	15	70	15	12	16	43	1.55556	15	15	30	14	17	31
1	10	15	100	15	12	16	43	2	15	9	24	12	8	20
1	10	15	75	33	10	9	52	1.66667	15	15	30	14	10	24
1	10	15	70	11	7	6	24	0.444444	5	7	12	10	8	18
1	10	15	50	24	17	12	53	2.11111	15	16	31	23	20	43
1	10	16	75	28	20	18	66	1.11111	17	11	28	23	16	39
2	7	12	70	13	11	8	32	1.22222	5	11	16	11	12	23
2	7	12	88	5	4	3	12	1	18	12	30	5	4	9
2	7	13	82.5	7	14	6	27	1.44444	16	17	33	8	11	19
2	7	12	72	8	11	9	28	2.33333	25	20	45	12	13	25
2	7	14	88.75	7	4	16	27	1.44444	21	16	37	24	19	43
2	7	12	78	12	7	4	23	1.44444	18	16	34	15	12	27
2	7	14	86.25	9	8	6	23	1.66667	8	6	14	8	6	14
2	7	12	90	6	8	4	18	0.777778	5	5	10	7	5	12
2	7	12	90	7	4	3	14	1	10	13	23	7	4	11
2	7	12	97.5	6	7	6	19	0.333333	8	10	18	9	4	13
2	7	13	91	8	5	6	19	1.22222	6	8	14	7	6	13
2	7	12	85	9	5	7	21	1.66667	5	7	12	7	6	13
2	7	13	75	26	20	12	58	0.333333	24	20	44	11	10	21
2	7	13	87.5	11	10	12	33	1.22222	9	7	16	14	7	21
2	7	12	62.5	11	14	12	37	1.22222	8	6	14	12	15	27
2	7	14	88	10	10	16	36	1.33333	5	4	9	16	10	26
2	7	13	87.5	5	4	7	16	0.444444	5	4	9	8	5	13
2	7	12	68	17	17	15	49	1.33333	10	8	18	14	8	22
2	7	13	90	9	10	5	24	1.44444	5	4	9	8	9	17
2	7	12	87.5	5	4	3	12	1.11111	11	9	20	7	10	17
2	7	12	95	5	4	3	12	1.77778	19	15	34	5	4	9
2	7	13	85	10	4	3	17	2.88889	8	12	20	5	7	12
2	7	12	87.5	13	4	6	23	0.444444	5	8	13	9	10	19
2	7	13	88.75	8	5	6	19	1.55556	11	8	19	7	10	17
2	7	12	95	11	4	4	19	0.444444	6	15	21	6	16	22
2	7	13	73.75	15	15	5	35	1.22222	7	12	19	12	14	26
2	7	12	93.75	5	4	4	13	0.777778	10	12	22	7	4	11
2	7	13	98.75	8	8	7	23	1	6	11	17	6	5	11
2	7	12	95	8	6	5	19	1	13	8	21	13	6	19
2	7	12	75	9	9	15	33	1.11111	11	6	17	8	10	18
2	7	12	85	13	15	8	36	0.444444	5	6	11	10	12	22
2	7	13	90	10	8	6	24	0.666667	14	6	20	5	6	11
2	7	13	57	12	6	6	24	1.88889	13	14	27	15	12	27
2	7	12	78	10	7	4	21	0.777778	14	13	27	18	16	34
2	7	13	85	18	17	6	41	0.333333	13	9	22	10	9	19
2	7	13	80	18	8	7	33	1.44444	9	7	16	14	10	24
2	7	13	75	15	12	3	30	1.33333	10	9	19	5	9	14
2	7	12	80	20	11	10	41	1.11111	11	9	20	8	10	18
2	7	12	62.5	11	8	3	22	1.22222	14	10	24	8	9	17
2	7	12	100	6	4	3	13	0.333333	5	4	9	5	4	9
2	7	12	80	8	5	4	17	0.333333	8	10	18	15	13	28
2	7	13	90	20	10	3	33	2	18	10	28	10	14	24
2	7	12	97.5	10	4	4	18	0.222222	5	5	10	6	4	10
2	7	12	77	14	9	6	29	2.66667	10	10	20	11	9	20
2	7	13	50	5	4	3	12	1.44444	19	7	26	6	9	15
2	7	15	70	28	13	9	50	2.22222	20	16	36	14	13	27
2	7	13	92.5	5	4	7	16	1.44444	13	10	23	12	14	26
2	7	12	75	5	4	3	12	0.777778	14	13	27	5	4	9
2	7	13	90	13	4	12	29	1.66667	20	14	34	7	9	16
2	7	13	70	22	8	7	37	1.22222	13	19	32	23	20	43
2	7	13	75	13	18	7	38	1.77778	7	12	19	7	8	15
2	7	13	80	12	14	9	35	0.444444	7	7	14	11	8	19
2	7	13	87	11	8	12	31	2.33333	12	17	29	10	7	17
2	7	12	95	5	4	3	12	1.88889	12	12	24	5	9	14
2	7	12	100	6	5	3	14	1	8	14	22	5	5	10
2	7	12	90	5	4	6	15	0.777778	8	7	15	6	6	12
2	7	12	85	5	4	3	12	0.333333	5	4	9	5	11	16
2	7	12	89	9	4	4	17	0.444444	5	4	9	10	11	21
2	7	14	92.5	11	5	6	22	0.111111	5	5	10	8	5	13
2	7	13	95	12	9	10	31	0.777778	14	14	28	5	9	14
2	7	12	90	5	6	17	28	1.22222	12	9	21	24	18	42
2	7	13	80	28	18	17	63	1.66667	24	18	42	9	8	17
2	7	13	85	26	15	18	59	1.22222	21	18	39	5	4	9
2	7	13	80	13	6	7	26	0.555556	5	6	11	10	7	17
2	7	13	87.5	17	6	7	30	1.66667	17	8	25	8	11	19
2	7	13	88	10	6	6	22	2	12	12	24	8	7	15
2	7	12	95	5	6	6	17	1.77778	8	10	18	15	10	25
2	7	12	85	6	4	3	13	0.888889	7	10	17	5	6	11
2	7	13	90	13	6	15	34	0.777778	7	9	16	7	10	17
2	7	12	85	14	14	3	31	1.55556	5	4	9	9	13	22
2	7	13	87	15	5	4	24	0.555556	5	4	9	9	6	15
2	7	12	87.5	5	4	3	12	1.33333	5	9	14	5	4	9
2	7	12	100	5	4	3	12	1.77778	8	8	16	5	4	9
2	7	12	75	10	9	8	27	1	9	5	14	12	7	19
2	7	13	75	17	14	9	40	0.222222	22	19	41	9	13	22
2	7	12	88	17	8	9	34	0.333333	5	4	9	10	7	17
2	7	12	85	8	4	7	19	1.33333	12	9	21	5	7	12
2	7	12	100	6	5	5	16	1.77778	14	10	24	5	4	9
2	7	13	87.5	30	4	7	41	1.66667	9	8	17	10	8	18
2	7	13	95	6	4	4	14	1.44444	7	5	12	9	5	14
2	7	12	89	9	5	6	20	0.333333	5	4	9	10	9	19
2	7	15	85	10	8	10	28	0.555556	5	5	10	16	8	24
2	7	12	97.5	25	8	10	43	0.888889	7	6	13	13	13	26
2	7	12	90	16	16	14	46	0.777778	5	8	13	7	9	16
2	7	12	95	19	4	8	31	0.888889	15	7	22	6	7	13
2	8	13	60	13	11	12	36	0.888889	10	8	18	18	31	46
2	8	13	60	14	11	7	32	1.11111	13	13	26	9	16	24
2	8	13	60	11	9	9	29	0.666667	7	7	14	14	24	33
2	8	13	85	9	7	8	24	1	10	10	20	13	11	24
2	8	13	97.5	12	6	9	27	1	9	6	15	8	10	18
2	8	14	80	13	6	7	26	0.888889	10	11	21	9	10	19
2	8	13	95	30	4	12	46	2	14	14	28	7	9	16
2	8	13	98.75	5	6	6	17	0.888889	11	6	17	5	9	14
2	8	13	97.5	5	4	5	14	0.555556	8	4	12	7	9	16
2	8	13	75	5	16	8	29	1.33333	8	12	20	6	12	18
2	8	14	70	11	8	8	27	0.777778	11	8	19	7	9	16
2	8	15	75	13	13	13	39	1.88889	6	8	14	7	12	19
2	8	13	97.5	9	9	6	24	1.44444	7	12	19	10	13	23
2	8	14	100	18	15	18	51	1.77778	19	16	35	19	18	37
2	8	14	100	10	13	16	39	1.55556	14	6	20	9	8	17
2	8	14	75	18	17	9	44	1.55556	10	11	21	7	12	19
2	8	14	96.25	16	14	11	41	1.88889	6	5	11	7	8	15
2	8	14	92.5	20	9	14	43	1	13	15	28	15	16	31
2	8	14	98.75	15	8	8	31	0.444444	5	5	10	5	11	16
2	8	13	65	5	4	3	12	0.555556	11	8	19	10	7	17
2	8	13	90	5	4	3	12	0.333333	5	4	9	5	5	10
2	8	13	97.5	12	13	12	37	1.22222	9	10	19	13	14	27
2	8	13	88	6	5	4	15	0.444444	11	4	15	5	6	11
2	8	14	87.5	30	17	18	65	1.55556	18	15	33	7	10	17
2	8	13	98.75	5	4	10	19	0.444444	11	9	20	9	10	19
2	8	14	80	12	14	5	31	1.22222	13	11	24	12	13	25
2	8	17	90	15	19	11	45	1.55556	12	10	22	17	12	29
2	8	13	100	5	4	5	14	0.666667	5	4	9	5	6	11
2	8	13	100	10	4	10	24	1.33333	5	4	9	5	6	11
2	8	13	87.5	5	4	3	12	0.444444	5	5	10	5	4	9
2	8	13	100	12	10	7	29	1	6	5	11	6	6	12
2	8	14	100	8	4	11	23	0.888889	10	8	18	17	15	32
2	8	13	97.5	24	4	10	38	0.777778	5	4	9	7	5	12
2	8	13	100	7	4	6	17	1.11111	5	4	9	6	6	12
2	8	13	90	5	4	3	12	0	5	7	12	5	6	11
2	8	13	97.5	5	8	3	16	0	5	4	9	6	5	11
2	8	14	100	5	5	6	16	0.222222	5	4	9	5	5	10
2	8	13	92.5	5	4	3	12	0	5	4	9	5	5	10
2	8	14	98.75	7	7	11	25	1.66667	7	4	11	6	12	18
2	8	13	97.5	6	7	12	25	0.555556	5	6	11	5	11	16
2	8	14	92.5	10	7	9	26	0.888889	5	5	10	7	8	15
2	8	14	100	6	10	17	33	1.44444	10	8	18	8	10	18
2	8	14	100	16	4	5	25	0.666667	7	6	13	5	7	12
2	8	14	95	7	9	10	26	0.888889	15	8	23	6	7	13
2	8	13	100	6	6	12	24	2.33333	7	10	17	8	9	17
2	8	15	96.25	26	22	12	60	1	17	15	32	6	5	11
2	8	14	96.25	6	8	7	21	1	12	9	21	10	11	21
2	8	13	87.5	5	4	3	12	0	5	4	9	5	4	9
2	8	14	95	5	4	11	20	0.777778	6	7	13	7	11	18
2	8	13	95	8	9	14	31	1.22222	11	8	19	11	9	20
2	8	13	91.25	17	9	7	33	1.55556	7	8	15	7	8	15
2	8	14	96.25	12	8	11	31	1.33333	8	10	18	15	15	30
2	8	14	98.75	11	5	11	27	1.33333	5	6	11	6	11	17
2	8	13	97.5	12	6	12	30	1.11111	5	6	11	6	10	16
2	8	14	55	5	6	3	14	0.777778	5	4	9	17	15	32
2	8	13	90	17	9	13	39	1.88889	20	15	35	8	12	20
2	8	13	80	8	18	6	32	0.555556	8	15	23	14	13	27
2	8	14	65	15	9	8	32	2.11111	13	11	24	15	9	24
2	8	13	75	7	14	7	28	0.666667	8	12	20	7	11	18
2	8	15	70	12	17	17	46	1.11111	20	20	40	17	16	33
2	8	13	92.5	6	4	3	13	0.222222	5	5	10	5	5	10
2	8	13	55	25	24	12	61	2	19	15	34	9	17	26
2	8	15	75	8	7	12	27	1.66667	10	6	16	10	10	20
2	8	14	93.75	5	9	5	19	0.888889	11	16	27	17	15	32
2	8	15	80	8	8	15	31	2.44444	18	17	35	15	17	32
2	8	13	90	26	9	17	52	2.11111	21	20	41	10	15	25
2	8	14	80	26	19	7	52	1.11111	10	12	22	7	11	18
2	8	13	92.85	10	18	15	43	1	10	13	23	7	14	21
2	8	15	62.5	29	8	15	52	0.333333	22	18	40	18	19	37
2	8	13	96.25	11	10	3	24	0.555556	8	9	17	6	12	18
2	8	13	80	5	4	3	12	2.66667	17	10	27	12	12	24
2	9	15	78	5	4	3	12	0.333333	10	8	18	10	10	20
2	9	14	100	5	6	4	15	0.666667	5	6	11	7	7	14
2	9	15	100	8	4	5	17	3	5	4	9	5	8	13
2	9	14	65	5	5	16	26	1.44444	12	7	19	8	19	27
2	9	14	96.25	22	16	14	52	1.88889	9	11	20	6	10	16
2	9	14	83.75	22	14	14	50	1.22222	12	8	20	14	12	26
2	9	14	87.5	7	9	3	19	0.444444	8	8	16	11	14	25
2	9	14	92	13	4	5	22	0.555556	5	5	10	6	5	11
2	9	14	70	9	18	10	37	1.33333	10	12	22	16	16	32
2	9	15	80	19	4	3	26	3	9	10	19	6	8	14
2	9	16	75	30	12	14	56	1.66667	14	13	27	14	10	24
2	9	14	70	13	11	9	33	2.22222	15	14	29	25	20	45
2	9	16	80	6	19	5	30	1.33333	8	7	15	13	10	23
2	9	14	95	8	4	6	18	0.333333	5	4	9	5	4	9
2	9	16	80	14	4	18	36	0.666667	7	8	15	17	20	37
2	9	15	80	16	18	7	41	1	10	11	21	10	8	18
2	9	15	90	6	23	5	34	0.777778	6	4	10	5	8	13
2	9	15	92	5	24	3	32	2.66667	10	9	19	8	9	17
2	9	14	96.25	10	22	5	37	1.11111	5	9	14	8	6	14
2	9	14	85	10	8	5	23	0.333333	5	8	13	5	7	12
2	9	15	55	11	14	7	32	0.888889	9	14	23	6	10	16
2	9	15	65	10	4	6	20	0.333333	5	5	10	8	5	13
2	9	14	70	16	16	9	41	2.11111	18	19	37	10	15	25
2	9	14	85	15	17	12	44	0.777778	13	17	30	7	12	19
2	9	14	95	11	6	9	26	2.66667	5	4	9	7	4	11
2	9	14	62.5	22	14	6	42	2.11111	13	6	19	9	16	25
2	9	15	72.5	8	5	5	18	1.11111	11	9	20	8	7	15
2	9	15	80	10	16	11	37	0.333333	5	4	9	7	9	16
2	9	14	82.5	25	16	9	50	1.22222	11	8	19	7	10	17
2	9	14	89	15	16	8	39	0.666667	5	5	10	9	9	18
2	9	14	87.5	10	6	4	20	0.444444	5	4	9	5	4	9
2	9	14	60	15	16	9	40	0.333333	7	7	14	5	5	10
2	9	15	67.5	25	5	17	47	0.555556	8	7	15	5	6	11
2	9	14	91.25	15	17	8	40	0.666667	15	8	23	5	9	14
2	9	14	90	13	19	16	48	0.444444	5	4	9	5	6	11
2	9	14	75	22	11	6	39	0.666667	19	18	37	19	13	32
2	9	14	100	25	18	3	46	1.22222	20	17	37	18	14	32
2	9	14	82.5	8	9	4	21	0.444444	8	11	19	9	15	24
2	9	14	92.5	10	7	12	29	0.888889	6	9	15	6	10	16
2	9	15	67.5	26	21	18	65	2.55556	17	18	35	11	15	26
2	9	18	92.5	5	9	8	22	1.11111	7	8	15	8	7	15
2	9	15	87.5	6	10	8	24	1.66667	8	9	17	10	8	18
2	9	14	85	10	8	6	24	1.88889	10	8	18	11	8	19
2	9	15	100	26	5	12	43	1.11111	5	7	12	5	8	13
2	9	13	90	12	13	12	37	0.777778	13	14	27	6	11	17
2	9	14	87.5	5	18	7	30	1.33333	22	14	36	10	10	20
2	9	15	98.75	19	23	9	51	0.555556	12	12	24	7	12	19
2	9	15	96.25	12	18	14	44	0.666667	8	14	22	8	12	20
2	9	14	90	11	7	6	24	0.444444	5	8	13	5	8	13
2	9	14	95	10	9	10	29	0.444444	5	4	9	8	10	18
2	9	14	90	15	8	7	30	1.44444	6	10	16	6	7	13
2	9	15	98.75	9	4	11	24	2.44444	5	9	14	5	9	14
2	9	15	90	5	4	8	17	2.55556	5	4	9	6	7	13
2	9	15	85	20	4	15	39	0.888889	8	15	23	8	15	23
2	9	15	80	8	7	13	28	1.44444	19	19	38	15	17	32
2	9	14	82.5	12	5	5	22	1.55556	16	9	25	9	11	20
2	9	14	85	10	7	6	23	0.888889	12	13	25	7	14	21
2	9	14	97.5	8	7	6	21	0.888889	8	6	14	13	11	24
2	9	13	100	6	4	7	17	0.555556	6	7	13	6	7	13
2	9	14	100	16	8	8	32	1.55556	5	12	17	5	6	11
2	9	14	90	16	7	5	28	1	8	8	16	5	9	14
2	9	14	80	29	6	6	41	1.44444	21	19	40	9	6	15
2	9	14	88	12	8	7	27	0.666667	6	6	12	6	8	14
2	9	14	95	7	7	5	19	0.444444	5	4	9	5	4	9
2	9	13	91.25	13	9	9	31	0.666667	15	16	31	25	20	45
2	9	14	100	12	21	4	37	0.888889	12	7	19	8	11	19
2	9	16	90	5	4	3	12	0.333333	7	6	13	5	4	9
2	9	14	95	8	5	3	16	2.22222	16	11	27	7	10	17
2	9	14	93.75	15	11	6	32	1.55556	11	14	25	20	16	36
2	9	15	90	11	7	7	25	0.666667	6	7	13	6	9	15
2	9	14	87	15	12	10	37	0.777778	8	6	14	6	4	10
2	9	14	88	5	8	4	17	0.444444	6	5	11	10	10	20
2	9	14	78	18	8	9	35	0.888889	7	10	17	10	10	20
2	9	14	87.5	10	7	5	22	0.666667	5	8	13	5	8	13
2	9	15	87.5	5	7	3	15	0.333333	5	4	9	7	10	17
2	9	14	88	5	7	7	19	0.333333	5	6	11	5	4	9
2	9	14	80	30	22	18	70	2	18	20	38	5	5	10
2	9	15	80	23	22	8	53	0.777778	8	11	19	8	9	17
2	9	15	75	22	21	15	58	1	13	12	25	21	12	33
2	9	14	62.5	24	15	10	49	1.44444	18	13	31	20	9	29
2	9	14	96.25	11	4	4	19	0.888889	10	9	19	7	13	20
2	9	15	93	5	4	3	12	0.111111	5	4	9	6	6	12
2	9	15	85	23	22	14	59	2.22222	18	15	33	9	8	17
2	9	14	92.5	8	14	4	26	1.11111	5	4	9	10	8	18
2	9	14	95	13	6	9	28	0.111111	5	7	12	5	8	13
2	9	15	80	5	7	6	18	1	10	10	20	5	6	11
2	9	15	90	5	10	9	24	1.33333	8	10	18	5	4	9
2	9	15	95	5	4	3	12	0.333333	5	4	9	5	4	9
2	9	15	90	5	4	4	13	0.555556	5	4	9	5	8	13
2	10	16	70	22	19	14	55	1.66667	20	14	34	9	15	24
2	10	15	95	5	8	8	21	0.444444	5	4	9	5	4	9
2	10	15	80	9	17	14	40	2.11111	16	13	29	12	15	27
2	10	16	96.25	6	7	5	18	0.333333	5	4	9	8	5	13
2	10	16	80	13	14	6	33	1.22222	13	10	23	15	12	27
2	10	17	87.5	17	13	3	33	0.111111	9	12	21	15	15	30
2	10	16	87	5	19	3	27	1.22222	5	6	11	10	8	18
2	10	15	80	7	15	17	39	2	6	15	21	8	14	22
2	10	15	90	10	19	6	35	0.777778	6	7	13	8	11	19
2	10	16	75	10	13	7	30	1.77778	11	12	23	14	11	25
2	10	15	80	15	24	6	45	0.666667	11	7	18	12	10	22
2	10	15	98.75	5	5	5	15	1.22222	5	8	13	5	8	13
2	10	16	75	26	14	10	50	2	17	15	32	9	14	23
2	10	15	95	5	5	3	13	0.222222	5	4	9	6	5	11
2	10	16	92	25	16	5	46	0.222222	14	14	28	5	5	10
2	10	15	95	11	8	12	31	1.11111	9	11	20	9	13	22
2	10	15	97.5	19	22	16	57	1.55556	19	13	32	13	11	24
2	10	17	50	7	7	6	20	1.33333	7	7	14	9	10	19
2	10	17	90	5	4	3	12	0.333333	5	4	9	14	6	20
2	10	15	57.5	16	8	13	37	2.66667	20	20	40	12	20	32
2	10	16	65	12	5	9	26	0.777778	9	8	17	17	15	32
2	10	17	50	20	18	13	51	1.55556	18	11	29	18	13	31
2	10	15	77	23	12	12	47	2	14	9	23	9	4	13
2	10	16	90	5	6	3	14	0.333333	5	4	9	12	7	19
2	10	16	75	5	4	3	12	0.777778	11	12	23	7	4	11
2	10	16	85	13	7	8	28	1.22222	12	6	18	11	6	17
2	10	15	85	5	5	5	15	0.555556	5	7	12	6	4	10
2	10	16	75	20	10	12	42	2	23	18	41	19	18	37
2	10	16	77.5	7	4	3	14	1.33333	9	10	19	7	8	15
2	10	16	90	9	4	5	18	1.11111	5	4	9	5	4	9
2	10	16	67.5	11	5	13	29	0.777778	15	13	28	10	9	19
2	10	16	75	16	24	14	54	0.888889	15	12	27	9	8	17
2	10	16	65	7	13	15	35	2	25	20	45	15	7	22
2	10	16	50	8	14	14	36	1.11111	9	7	16	16	15	31
2	10	17	88	12	10	3	25	1.66667	15	12	27	9	7	16
2	10	15	85	10	12	8	30	0.444444	7	4	11	11	8	19
2	10	15	66.25	26	17	17	60	2.33333	20	18	38	18	9	27
2	10	16	75	27	14	8	49	2.22222	19	16	35	11	14	25
2	10	16	60	19	13	16	48	2	17	15	32	13	11	24
2	10	15	100	8	4	3	15	2.88889	5	4	9	5	5	10
2	10	15	85	11	5	3	19	2.11111	5	8	13	5	4	9
2	10	16	95	8	11	8	27	0.777778	5	4	9	10	7	17
2	10	16	60	17	14	16	47	1.11111	9	16	25	12	16	28
2	10	15	68.75	29	15	17	61	0.777778	14	16	30	12	6	18
2	10	15	55	5	12	14	31	1.66667	14	15	29	16	18	34
2	10	15	80	11	11	14	36	2	18	19	37	11	13	24
2	10	15	70	7	8	13	28	1.55556	16	11	27	9	6	15
2	10	15	72.5	8	5	8	21	0.333333	14	11	25	8	9	17
2	10	16	88	9	8	6	23	1.22222	14	11	25	7	6	13
2	10	16	90	18	11	5	34	0.333333	5	6	11	5	7	12
2	10	16	75	5	4	3	12	0.555556	5	7	12	18	11	29
2	10	15	90	7	7	3	17	1	7	4	11	6	8	14
2	10	15	70	16	22	11	49	1.22222	14	12	26	5	7	12
2	10	15	87.5	6	4	6	16	1.44444	5	7	12	6	7	13
2	10	16	90	8	12	3	23	0.666667	5	4	9	13	5	18
2	10	16	95	8	12	15	35	1.77778	10	8	18	5	12	17
2	10	15	75	5	4	3	12	1.55556	8	12	20	5	7	12
2	10	16	70	5	6	8	19	0.666667	6	11	17	9	18	27
2	10	16	65	10	9	15	34	0.555556	20	20	40	8	11	19
2	10	15	85	10	16	15	41	0.888889	5	4	9	8	11	19
2	10	15	90	9	8	4	21	1	13	15	28	8	7	15
2	10	16	75	5	4	3	12	2.22222	14	8	22	16	10	26
2	10	15	65	16	16	13	45	0.333333	10	8	18	17	9	26
2	10	16	62.5	24	12	16	52	1.88889	17	15	32	22	13	35
2	10	16	80	5	4	6	15	1.77778	10	7	17	5	6	11
2	10	15	86	8	5	5	18	1.22222	5	6	11	6	7	13
2	10	15	90	17	5	12	34	1.33333	5	6	11	8	11	19
2	10	15	75	13	12	12	37	1.33333	9	11	20	17	18	35
2	10	15	72	5	9	5	19	1.44444	8	10	18	14	10	24
2	10	17	65	16	13	11	40	0.222222	21	15	36	10	8	18
2	10	15	90	6	4	5	15	1.44444	7	5	12	5	4	9
2	10	16	92.5	9	4	10	23	0.333333	5	8	13	10	13	23
2	10	16	67.5	7	11	12	30	1	15	13	28	11	13	24
2	10	16	72.5	12	12	14	38	1	12	11	23	14	16	30
2	10	16	75	11	18	9	38	1.88889	23	18	41	12	5	17
2	10	15	65	10	5	6	21	0.333333	11	4	15	5	4	9
2	10	15	85	5	4	7	16	0.333333	10	10	20	5	4	9
2	10	15	88	5	5	4	14	0.888889	6	4	10	15	8	23
2	10	16	75	9	13	6	28	1.77778	17	9	26	12	10	22
2	10	16	50	28	19	11	58	2	19	15	34	15	18	33
2	10	15	85	15	11	7	33	1.22222	10	11	21	13	10	23
2	10	16	80	6	7	6	19	1	12	9	21	17	10	27
2	10	15	60	20	12	12	44	1.44444	19	15	34	15	12	27
2	10	15	51.25	5	4	3	12	1.11111	8	11	19	22	4	26
2	10	19	90	9	9	6	24	2.11111	5	4	9	9	5	14
2	10	15	90	8	4	3	15	1.11111	9	5	14	6	4	10
2	10	15	75	8	6	10	24	0.444444	5	7	12	11	9	20
2	10	16	76.25	5	15	10	30	2.11111	14	4	18	12	14	26
2	10	16	85	5	7	6	18	0.333333	5	4	9	12	6	18
2	10	15	100	5	4	3	12	0.444444	5	4	9	5	4	9
2	10	15	96.25	8	18	10	36	0.333333	5	4	9	5	5	10
2	10	15	65	7	10	3	20	2.88889	11	11	22	7	7	14
2	10	15	75	11	8	6	25	1.77778	14	7	21	18	10	28
2	10	16	70	5	6	8	19	1.33333	15	9	24	18	15	33
2	10	18	70	25	13	7	45	1.77778	20	16	36	9	15	24
2	10	15	85	6	9	8	23	0.444444	5	4	9	7	7	14
2	10	16	60	8	9	12	29	0.555556	11	13	24	9	11	20
2	10	15	80	8	4	4	16	1.66667	11	7	18	8	7	15
2	10	16	75	7	8	4	19	2	7	6	13	7	11	18
2	10	16	65	5	5	6	16	1	11	16	27	10	9	19
2	10	16	70	5	4	3	12	1	5	9	14	10	12	22
2	10	16	70	5	4	3	12	0.333333	6	11	17	19	14	33

## Sheet: Codes
Gender
1=Females
2=Males
